# Supplementary material for: Geographic and taxonomic notes, addenda and corrigenda on the subtribe Bembidiina Stephens, 1827 of the 2017 ‘Catalogue of Palaearctic Coleoptera’ (Coleoptera, Carabidae, Bembidiina)
Source: Zookeys. 2021 Jun 16;1044:563–87. doi: 10.3897/zookeys.1044.62593 (PMC8222207; doi:10.3897/zookeys.1044.62593)
Supplement: XML Treatment for Asaphidion ganglbaueri [file zookeys.1044.62593-treatment1.xml]

<!DOCTYPE tp:taxon-treatment
  PUBLIC "-//TaxonX//DTD Taxonomic Treatment Publishing DTD v0 20100105//EN" "tax-treatment-NSO.dtd">
<tp:taxon-treatment xmlns:tp="http://www.plazi.org/taxpub"><tp:treatment-meta><kwd-group><label>Taxon classification</label><kwd><named-content xmlns:xlink="http://www.w3.org/1999/xlink" content-type="kingdom">Animalia</named-content></kwd><kwd><named-content xmlns:xlink="http://www.w3.org/1999/xlink" content-type="order">Coleoptera</named-content></kwd><kwd><named-content xmlns:xlink="http://www.w3.org/1999/xlink" content-type="family">Carabidae</named-content></kwd></kwd-group><mixed-citation publication-type="journal"><person-group><name><surname>Neri</surname><given-names>Paolo</given-names></name><name><surname>Toledano</surname><given-names>Luca</given-names></name></person-group><article-title>Geographic and taxonomic notes, addenda and corrigenda on the subtribe <tp:taxon-name><tp:taxon-name-part taxon-name-part-type="subtribe">Bembidiina</tp:taxon-name-part></tp:taxon-name> Stephens, 1827 of the 2017 ‘Catalogue of Palaearctic Coleoptera’ (<tp:taxon-name><tp:taxon-name-part taxon-name-part-type="order">Coleoptera</tp:taxon-name-part></tp:taxon-name>, <tp:taxon-name><tp:taxon-name-part taxon-name-part-type="family">Carabidae</tp:taxon-name-part></tp:taxon-name>, <tp:taxon-name><tp:taxon-name-part taxon-name-part-type="subtribe">Bembidiina</tp:taxon-name-part></tp:taxon-name>)</article-title><source>Zookeys</source><day>16</day><month>6</month><year>2021</year><volume>1044</volume><fpage>563</fpage><lpage>587</lpage><pub-id pub-id-type="doi">10.3897/zookeys.1044.62593</pub-id></mixed-citation></tp:treatment-meta><tp:nomenclature><tp:taxon-name><object-id xmlns:xlink="http://www.w3.org/1999/xlink" content-type="arpha" xlink:type="simple">E170B845-6646-55B2-B71F-0677F8108C2F</object-id>
            <tp:taxon-name-part taxon-name-part-type="genus" reg="Asaphidion">Asaphidion</tp:taxon-name-part>
            <tp:taxon-name-part taxon-name-part-type="species" reg="ganglbaueri">ganglbaueri</tp:taxon-name-part>
          </tp:taxon-name><tp:taxon-authority>J. Müller, 1921</tp:taxon-authority><tp:nomenclature-citation-list><tp:nomenclature-citation><tp:taxon-name>
                <tp:taxon-name-part taxon-name-part-type="genus" reg="Asaphidion">Asaphidion</tp:taxon-name-part> <tp:taxon-name-part taxon-name-part-type="species" reg="weiratheri">weiratheri</tp:taxon-name-part></tp:taxon-name><comment>Netolitzky, 1935</comment></tp:nomenclature-citation></tp:nomenclature-citation-list></tp:nomenclature><tp:treatment-sec sec-type="material" id="SECID0EYBAE"><title>Material examined.</title><p>1 ♂, “Kysyldscha Hammam [= Kızılcahamam] / Paphlagonien, Asm. B. / Weirather, Innsbruck [printed] // <italic>ganglbaueri</italic> m. [handwritten] / det. J. Müller [printed]” (<named-content xmlns:xlink="http://www.w3.org/1999/xlink" content-type="dwc:institutional_code" xlink:type="simple">MSNT</named-content>); 1 ♀, “Kysyldscha Hammam [= Kızılcahamam] / Paphlagonien, Asm. B. / Weirather, Innsbruck [printed]” (<named-content xmlns:xlink="http://www.w3.org/1999/xlink" content-type="dwc:institutional_code" xlink:type="simple">MSNT</named-content>).</p></tp:treatment-sec><tp:treatment-sec sec-type="notes" id="SECID0EKDAE"><title>Notes.</title><p><italic><tp:taxon-name><tp:taxon-name-part taxon-name-part-type="genus" reg="Asaphidion">Asaphidion</tp:taxon-name-part> <tp:taxon-name-part taxon-name-part-type="species" reg="ganglbaueri">ganglbaueri</tp:taxon-name-part></tp:taxon-name></italic> J. Müller, 1921 was described based on six specimens collected on Bosdagh, Turkey; it is very similar to <italic><tp:taxon-name><tp:taxon-name-part taxon-name-part-type="genus" reg="Asaphidion">Asaphidion</tp:taxon-name-part> <tp:taxon-name-part taxon-name-part-type="species" reg="rossi">rossi</tp:taxon-name-part></tp:taxon-name></italic> Schaum, 1857 but with the antennae completely blackish. <italic><tp:taxon-name><tp:taxon-name-part taxon-name-part-type="genus" reg="Asaphidion">Asaphidion</tp:taxon-name-part> <tp:taxon-name-part taxon-name-part-type="species" reg="weiratheri">weiratheri</tp:taxon-name-part></tp:taxon-name></italic> Netolitzky, 1935 was described from Turkey, and the type locality is Kysilka-Amam, near Ankara; the species is compared with <italic><tp:taxon-name><tp:taxon-name-part taxon-name-part-type="genus" reg="Asaphidion">Asaphidion</tp:taxon-name-part> <tp:taxon-name-part taxon-name-part-type="species" reg="caraboides">caraboides</tp:taxon-name-part></tp:taxon-name></italic> Schrank, 1781 and its subspecies without any mentions of <italic><tp:taxon-name><tp:taxon-name-part taxon-name-part-type="genus" reg="Asaphidion">A.</tp:taxon-name-part> <tp:taxon-name-part taxon-name-part-type="species" reg="ganglbaueri">ganglbaueri</tp:taxon-name-part></tp:taxon-name></italic>. <xref ref-type="bibr" rid="B34">Müller (1937)</xref>, examining topotypical specimens of <italic><tp:taxon-name><tp:taxon-name-part taxon-name-part-type="genus" reg="Asaphidion"/><tp:taxon-name-part taxon-name-part-type="species" reg="weiratheri">weiratheri</tp:taxon-name-part></tp:taxon-name></italic> provided by Weirather himself and, after comparison with <italic><tp:taxon-name><tp:taxon-name-part taxon-name-part-type="genus" reg="Asaphidion"/><tp:taxon-name-part taxon-name-part-type="species" reg="ganglbaueri">ganglbaueri</tp:taxon-name-part></tp:taxon-name></italic>, stated that they belonged to the same taxon. The synonymy was accepted by <xref ref-type="bibr" rid="B25">Lorenz (1998)</xref> and by <xref ref-type="bibr" rid="B7">Casale and Vigna-Taglianti (1999)</xref>. <xref ref-type="bibr" rid="B28">Marggi et al. (2003)</xref> omitted to take into consideration the synonymy stated by <xref ref-type="bibr" rid="B34">Müller (1937)</xref> and listed <italic><tp:taxon-name><tp:taxon-name-part taxon-name-part-type="genus" reg="Asaphidion"/><tp:taxon-name-part taxon-name-part-type="species" reg="weiratheri">weiratheri</tp:taxon-name-part></tp:taxon-name></italic> as a valid species; this treatment was later followed by <xref ref-type="bibr" rid="B26">Lorenz (2005)</xref> and <xref ref-type="bibr" rid="B29">Marggi et al. (2017)</xref>. We requested loan of the type series of both species from <named-content xmlns:xlink="http://www.w3.org/1999/xlink" content-type="dwc:institutional_code" xlink:type="simple">NHMW</named-content> but they are missing (Harry Schillhammer, pers. comm.).</p></tp:treatment-sec><tp:treatment-sec sec-type="Conclusions" id="SECID0EGHAE"><title>Conclusions.</title><p>Considering that the topotypical specimens (Kysilka-Amam, Turkey) sent by Weirather and probably belonging to the type series were identified by Müller as <italic><tp:taxon-name><tp:taxon-name-part taxon-name-part-type="genus" reg="Asaphidion">A.</tp:taxon-name-part> <tp:taxon-name-part taxon-name-part-type="species" reg="ganglbaueri">ganglbaueri</tp:taxon-name-part></tp:taxon-name></italic>, that <xref ref-type="bibr" rid="B43">Netolitzky (1935)</xref> did not take into consideration or ignored the description of <italic><tp:taxon-name><tp:taxon-name-part taxon-name-part-type="genus" reg="Asaphidion">A.</tp:taxon-name-part> <tp:taxon-name-part taxon-name-part-type="species" reg="ganglbaueri">ganglbaueri</tp:taxon-name-part></tp:taxon-name></italic> when he described <italic><tp:taxon-name><tp:taxon-name-part taxon-name-part-type="genus" reg="Asaphidion">A.</tp:taxon-name-part> <tp:taxon-name-part taxon-name-part-type="species" reg="weiratheri">weiratheri</tp:taxon-name-part></tp:taxon-name></italic>, and that <xref ref-type="bibr" rid="B34">Müller (1937)</xref> himself stated the synonymy of both species after examination of both type series, we think that the synonymy stated by <xref ref-type="bibr" rid="B34">Müller (1937)</xref> should be retained until proven otherwise. Therefore we confirm that <italic><tp:taxon-name><tp:taxon-name-part taxon-name-part-type="genus" reg="Asaphidion">Asaphidion</tp:taxon-name-part> <tp:taxon-name-part taxon-name-part-type="species" reg="weiratheri">weiratheri</tp:taxon-name-part></tp:taxon-name></italic> Netolitzky, 1935 is a synonym of <italic><tp:taxon-name><tp:taxon-name-part taxon-name-part-type="genus" reg="Asaphidion">Asaphidion</tp:taxon-name-part> <tp:taxon-name-part taxon-name-part-type="species" reg="ganglbaueri">ganglbaueri</tp:taxon-name-part></tp:taxon-name></italic> J. Müller, 1921.</p></tp:treatment-sec><ref-list><ref id="B34"><mixed-citation xmlns:xlink="http://www.w3.org/1999/xlink" xlink:type="simple"><person-group><name name-style="western"><surname>Müller</surname><given-names>G</given-names></name></person-group> (<year>1937</year>) <article-title>Note su alcuni Carabidi della Balcania e della regione mediterranea.</article-title><source>Atti del Museo Civico di Storia naturale di Trieste</source><volume>13</volume>: <fpage>119</fpage>–<lpage>134</lpage>.</mixed-citation></ref><ref id="B25"><mixed-citation xmlns:xlink="http://www.w3.org/1999/xlink" xlink:type="simple"><person-group><name name-style="western"><surname>Lorenz</surname><given-names>W</given-names></name></person-group> (<year>1998</year>) Systematic List of Extant Ground Beetles of the World. Tutzing, 503 pp.</mixed-citation></ref><ref id="B7"><mixed-citation xmlns:xlink="http://www.w3.org/1999/xlink" xlink:type="simple"><person-group><name name-style="western"><surname>Casale</surname><given-names>A</given-names></name><name name-style="western"><surname>Vigna Taglianti</surname><given-names>A</given-names></name></person-group> (<year>1999</year>) <article-title>Caraboid beetles (excl. <tp:taxon-name><tp:taxon-name-part taxon-name-part-type="family">Cicindelidae</tp:taxon-name-part></tp:taxon-name>) of Anatolia, and their biogeographical significance (<tp:taxon-name><tp:taxon-name-part taxon-name-part-type="order">Coleoptera</tp:taxon-name-part></tp:taxon-name>, <tp:taxon-name><tp:taxon-name-part taxon-name-part-type="superfamily">Caraboidea</tp:taxon-name-part></tp:taxon-name>). Biogeographia, Lavori della Società Italiana di Biogeografia, (n.s.</article-title><source>)</source><volume>20</volume>: <fpage>277</fpage>–<lpage>406</lpage>. <ext-link xlink:type="simple" ext-link-type="doi" xlink:href="10.21426/B620110002">https://doi.org/10.21426/B620110002</ext-link></mixed-citation></ref><ref id="B28"><mixed-citation xmlns:xlink="http://www.w3.org/1999/xlink" xlink:type="simple"><person-group><name name-style="western"><surname>Marggi</surname><given-names>W</given-names></name><name name-style="western"><surname>Huber</surname><given-names>C</given-names></name><name name-style="western"><surname>Müller-Motzfeld</surname><given-names>G</given-names></name><name name-style="western"><surname>Hartmann</surname><given-names>M</given-names></name></person-group> (<year>2003</year>) <source><tp:taxon-name><tp:taxon-name-part taxon-name-part-type="family">Carabidae</tp:taxon-name-part></tp:taxon-name>: <tp:taxon-name><tp:taxon-name-part taxon-name-part-type="tribe">Bembidiini</tp:taxon-name-part></tp:taxon-name>: <tp:taxon-name><tp:taxon-name-part taxon-name-part-type="subtribe">Bembidiina</tp:taxon-name-part></tp:taxon-name>: 242–273. In: Löbl I, Smetana A (Eds) Catalogue of Palaearctic <tp:taxon-name><tp:taxon-name-part taxon-name-part-type="order">Coleoptera</tp:taxon-name-part></tp:taxon-name> (Vol. 1). <tp:taxon-name><tp:taxon-name-part taxon-name-part-type="suborder">Archostemata</tp:taxon-name-part></tp:taxon-name> – <tp:taxon-name><tp:taxon-name-part taxon-name-part-type="suborder">Myxophaga</tp:taxon-name-part></tp:taxon-name> – <tp:taxon-name><tp:taxon-name-part taxon-name-part-type="suborder">Adephaga</tp:taxon-name-part></tp:taxon-name>.</source><publisher-name>Apollo Books</publisher-name>, <publisher-loc>Stenstrup</publisher-loc>, <size units="page">819 pp</size>.</mixed-citation></ref><ref id="B26"><mixed-citation xmlns:xlink="http://www.w3.org/1999/xlink" xlink:type="simple"><person-group><name name-style="western"><surname>Lorenz</surname><given-names>W</given-names></name></person-group> (<year>2005</year>) Systematic List of Extant Ground Beetles of the World (2<sup>nd</sup> edn.). Tutzing, 530 pp.</mixed-citation></ref><ref id="B29"><mixed-citation xmlns:xlink="http://www.w3.org/1999/xlink" xlink:type="simple"><person-group><name name-style="western"><surname>Marggi</surname><given-names>W</given-names></name><name name-style="western"><surname>Toledano</surname><given-names>L</given-names></name><name name-style="western"><surname>Neri</surname><given-names>P</given-names></name></person-group> (<year>2017</year>) <source><tp:taxon-name><tp:taxon-name-part taxon-name-part-type="family">Carabidae</tp:taxon-name-part></tp:taxon-name>: <tp:taxon-name><tp:taxon-name-part taxon-name-part-type="tribe">Bembidiini</tp:taxon-name-part></tp:taxon-name>: <tp:taxon-name><tp:taxon-name-part taxon-name-part-type="subtribe">Bembidiina</tp:taxon-name-part></tp:taxon-name>: 294–342. In: Löbl I, Löbl D (Eds) Catalogue of Palaearctic <tp:taxon-name><tp:taxon-name-part taxon-name-part-type="order">Coleoptera</tp:taxon-name-part></tp:taxon-name> (Vol. I). <tp:taxon-name><tp:taxon-name-part taxon-name-part-type="suborder">Archostemata</tp:taxon-name-part></tp:taxon-name> – <tp:taxon-name><tp:taxon-name-part taxon-name-part-type="suborder">Myxophaga</tp:taxon-name-part></tp:taxon-name> – <tp:taxon-name><tp:taxon-name-part taxon-name-part-type="suborder">Adephaga</tp:taxon-name-part></tp:taxon-name>.</source><publisher-name>Brill</publisher-name>, <publisher-loc>Leiden</publisher-loc>, <size units="page">1446 pp</size>.</mixed-citation></ref><ref id="B43"><mixed-citation xmlns:xlink="http://www.w3.org/1999/xlink" xlink:type="simple"><person-group><name name-style="western"><surname>Netolitzky</surname><given-names>F</given-names></name></person-group> (<year>1935</year>) <article-title>Die <italic><tp:taxon-name><tp:taxon-name-part taxon-name-part-type="genus">Bembidion</tp:taxon-name-part></tp:taxon-name></italic>-Arten der Sammlung Motschulsky im Museum der Universität zu Moscau.</article-title><source>Vereinsschrift der Gesellschaft Luxemburger Naturfreunde</source><volume>45</volume>: <fpage>18</fpage>–<lpage>37</lpage>.</mixed-citation></ref></ref-list></tp:taxon-treatment>
