# Supplementary material for: Geographic and taxonomic notes, addenda and corrigenda on the subtribe Bembidiina Stephens, 1827 of the 2017 ‘Catalogue of Palaearctic Coleoptera’ (Coleoptera, Carabidae, Bembidiina)
Source: Zookeys. 2021 Jun 16;1044:563–87. doi: 10.3897/zookeys.1044.62593 (PMC8222207; doi:10.3897/zookeys.1044.62593)
Supplement: XML Treatment for Bembidion (Euperyphus) dimidiatum [file zookeys.1044.62593-treatment2.xml]

<!DOCTYPE tp:taxon-treatment
  PUBLIC "-//TaxonX//DTD Taxonomic Treatment Publishing DTD v0 20100105//EN" "tax-treatment-NSO.dtd">
<tp:taxon-treatment xmlns:tp="http://www.plazi.org/taxpub"><tp:treatment-meta><kwd-group><label>Taxon classification</label><kwd><named-content xmlns:xlink="http://www.w3.org/1999/xlink" content-type="kingdom">Animalia</named-content></kwd><kwd><named-content xmlns:xlink="http://www.w3.org/1999/xlink" content-type="order">Coleoptera</named-content></kwd><kwd><named-content xmlns:xlink="http://www.w3.org/1999/xlink" content-type="family">Carabidae</named-content></kwd></kwd-group><mixed-citation publication-type="journal"><person-group><name><surname>Neri</surname><given-names>Paolo</given-names></name><name><surname>Toledano</surname><given-names>Luca</given-names></name></person-group><article-title>Geographic and taxonomic notes, addenda and corrigenda on the subtribe <tp:taxon-name><tp:taxon-name-part taxon-name-part-type="subtribe">Bembidiina</tp:taxon-name-part></tp:taxon-name> Stephens, 1827 of the 2017 ‘Catalogue of Palaearctic Coleoptera’ (<tp:taxon-name><tp:taxon-name-part taxon-name-part-type="order">Coleoptera</tp:taxon-name-part></tp:taxon-name>, <tp:taxon-name><tp:taxon-name-part taxon-name-part-type="family">Carabidae</tp:taxon-name-part></tp:taxon-name>, <tp:taxon-name><tp:taxon-name-part taxon-name-part-type="subtribe">Bembidiina</tp:taxon-name-part></tp:taxon-name>)</article-title><source>Zookeys</source><day>16</day><month>6</month><year>2021</year><volume>1044</volume><fpage>563</fpage><lpage>587</lpage><pub-id pub-id-type="doi">10.3897/zookeys.1044.62593</pub-id></mixed-citation></tp:treatment-meta><tp:nomenclature><tp:taxon-name><object-id xmlns:xlink="http://www.w3.org/1999/xlink" content-type="arpha" xlink:type="simple">1F126190-BC8E-593D-9B82-A03FD8AD3328</object-id>
            <tp:taxon-name-part taxon-name-part-type="genus" reg="Bembidion">Bembidion</tp:taxon-name-part> (<tp:taxon-name-part taxon-name-part-type="subgenus" reg="Euperyphus">Euperyphus</tp:taxon-name-part>) <tp:taxon-name-part taxon-name-part-type="species" reg="dimidiatum">dimidiatum</tp:taxon-name-part></tp:taxon-name><tp:taxon-authority>Ménétriés, 1832</tp:taxon-authority><tp:taxon-status xmlns:xlink="http://www.w3.org/1999/xlink" xlink:type="simple">comb. nov.</tp:taxon-status><tp:nomenclature-citation-list><tp:nomenclature-citation><tp:taxon-name>
                <tp:taxon-name-part taxon-name-part-type="genus" reg="Bembidion">Bembidion</tp:taxon-name-part>
              </tp:taxon-name><comment>(<italic>incertae sedis</italic>) <tp:taxon-name><tp:taxon-name-part taxon-name-part-type="genus" reg="Bembidion"/><tp:taxon-name-part taxon-name-part-type="species" reg="dimidiatum">dimidiatum</tp:taxon-name-part></tp:taxon-name> Mènètriès, 1832</comment></tp:nomenclature-citation></tp:nomenclature-citation-list></tp:nomenclature><tp:treatment-sec sec-type="notes" id="SECID0EPPAE"><title>Notes.</title><p>Mènètriès (1832) describes <tp:taxon-name><tp:taxon-name-part taxon-name-part-type="genus" reg="Bembidion">Bembidion</tp:taxon-name-part> (<tp:taxon-name-part taxon-name-part-type="subgenus" reg="Peryphus">Peryphus</tp:taxon-name-part>) <tp:taxon-name-part taxon-name-part-type="species" reg="dimidiatum">dimidiatum</tp:taxon-name-part></tp:taxon-name> from the banks of “Potkoumà” near “Pétigorsk” on “quelques individus”. After the description, <italic><tp:taxon-name><tp:taxon-name-part taxon-name-part-type="genus" reg="Bembidion">B.</tp:taxon-name-part> <tp:taxon-name-part taxon-name-part-type="species" reg="dimidiatum">dimidiatum</tp:taxon-name-part></tp:taxon-name></italic> was retained as strictly related to <italic><tp:taxon-name><tp:taxon-name-part taxon-name-part-type="genus" reg="Bembidion">B.</tp:taxon-name-part> <tp:taxon-name-part taxon-name-part-type="species" reg="oblongum">oblongum</tp:taxon-name-part></tp:taxon-name></italic> Dejean, 1831 or <italic><tp:taxon-name><tp:taxon-name-part taxon-name-part-type="genus" reg="Bembidion">B.</tp:taxon-name-part> <tp:taxon-name-part taxon-name-part-type="species" reg="ripicola">ripicola</tp:taxon-name-part></tp:taxon-name></italic> Dufour, 1820 (currently all species belonging to the subgenus <tp:taxon-name><tp:taxon-name-part taxon-name-part-type="genus" reg="Bembidion"/><tp:taxon-name-part taxon-name-part-type="subgenus" reg="Euperyphus">Euperyphus</tp:taxon-name-part></tp:taxon-name> Jeannel, 1941). <xref ref-type="bibr" rid="B41">Netolitzky (1914a)</xref> synonymized <italic><tp:taxon-name><tp:taxon-name-part taxon-name-part-type="genus" reg="Bembidion">B.</tp:taxon-name-part> <tp:taxon-name-part taxon-name-part-type="species" reg="dimidiatum">dimidiatum</tp:taxon-name-part></tp:taxon-name></italic> with <italic><tp:taxon-name><tp:taxon-name-part taxon-name-part-type="genus" reg="Bembidion">B.</tp:taxon-name-part> <tp:taxon-name-part taxon-name-part-type="species" reg="tricolor">tricolor</tp:taxon-name-part></tp:taxon-name></italic> (Fabricius, 1801) (= <italic><tp:taxon-name><tp:taxon-name-part taxon-name-part-type="genus" reg="Bembidion">B.</tp:taxon-name-part> <tp:taxon-name-part taxon-name-part-type="species" reg="varicolor">varicolor</tp:taxon-name-part></tp:taxon-name></italic> (Fabricius, 1803); the synonymy derives from the fact that the author examined Caucasian specimens identified as <italic><tp:taxon-name><tp:taxon-name-part taxon-name-part-type="genus" reg="Bembidion">B.</tp:taxon-name-part> <tp:taxon-name-part taxon-name-part-type="species" reg="dimidiatum">dimidiatum</tp:taxon-name-part></tp:taxon-name></italic> actually belonging to <tp:taxon-name><tp:taxon-name-part taxon-name-part-type="genus" reg="Bembidion">B.</tp:taxon-name-part> (<tp:taxon-name-part taxon-name-part-type="subgenus" reg="Bembidionetolitzkya">Bembidionetolitzkya</tp:taxon-name-part>) <tp:taxon-name-part taxon-name-part-type="species" reg="varicolor">varicolor</tp:taxon-name-part></tp:taxon-name> and was perhaps unaware that this last species also occurs in the Caucasus and shares the same particular pattern of color of the European <italic><tp:taxon-name><tp:taxon-name-part taxon-name-part-type="genus" reg="Bembidion"/><tp:taxon-name-part taxon-name-part-type="species" reg="varicolor">varicolor</tp:taxon-name-part></tp:taxon-name></italic>. But later (1935) the author himself retained <italic><tp:taxon-name><tp:taxon-name-part taxon-name-part-type="genus" reg="Bembidion">B.</tp:taxon-name-part> <tp:taxon-name-part taxon-name-part-type="species" reg="dimidiatum">dimidiatum</tp:taxon-name-part></tp:taxon-name></italic> as closely related to <italic><tp:taxon-name><tp:taxon-name-part taxon-name-part-type="genus" reg="Bembidion"/><tp:taxon-name-part taxon-name-part-type="species" reg="oblongum">oblongum</tp:taxon-name-part></tp:taxon-name></italic>, and in any case not similar to <italic><tp:taxon-name><tp:taxon-name-part taxon-name-part-type="genus" reg="Bembidion">B.</tp:taxon-name-part> <tp:taxon-name-part taxon-name-part-type="species" reg="conforme">conforme</tp:taxon-name-part></tp:taxon-name></italic> Dejean, 1831 or <italic><tp:taxon-name><tp:taxon-name-part taxon-name-part-type="genus" reg="Bembidion">B.</tp:taxon-name-part> <tp:taxon-name-part taxon-name-part-type="species" reg="tricolor">tricolor</tp:taxon-name-part></tp:taxon-name></italic> (both belonging to subgenus <tp:taxon-name><tp:taxon-name-part taxon-name-part-type="genus" reg="Bembidion"/><tp:taxon-name-part taxon-name-part-type="subgenus" reg="Bembidionetolitzkya">Bembidionetolitzkya</tp:taxon-name-part></tp:taxon-name> Strand, 1929). <xref ref-type="bibr" rid="B45">Netolitzky (1943a</xref>: 112/84, note 83) reported that <italic><tp:taxon-name><tp:taxon-name-part taxon-name-part-type="genus" reg="Bembidion">B.</tp:taxon-name-part> <tp:taxon-name-part taxon-name-part-type="species" reg="dimidiatum">dimidiatum</tp:taxon-name-part></tp:taxon-name></italic> belongs to the “Gruppe des <italic><tp:taxon-name><tp:taxon-name-part taxon-name-part-type="genus" reg="Bembidion">B.</tp:taxon-name-part> <tp:taxon-name-part taxon-name-part-type="species" reg="ripicola">ripicola</tp:taxon-name-part></tp:taxon-name></italic> – <italic><tp:taxon-name><tp:taxon-name-part taxon-name-part-type="genus" reg="Bembidion"/><tp:taxon-name-part taxon-name-part-type="species" reg="oblongum">oblongum</tp:taxon-name-part></tp:taxon-name></italic>” and retained it as close to <italic><tp:taxon-name><tp:taxon-name-part taxon-name-part-type="genus" reg="Bembidion">B.</tp:taxon-name-part> <tp:taxon-name-part taxon-name-part-type="species" reg="testaceum">testaceum</tp:taxon-name-part> <tp:taxon-name-part taxon-name-part-type="subspecies" reg="parallelipenne">parallelipenne</tp:taxon-name-part></tp:taxon-name></italic> Chaudoir, 1850; moreover, <xref ref-type="bibr" rid="B46">Netolitzky (1943b</xref>: 17/113, note 18) mentioned that, if they were synonyms, <italic><tp:taxon-name><tp:taxon-name-part taxon-name-part-type="genus" reg="Bembidion">B.</tp:taxon-name-part> <tp:taxon-name-part taxon-name-part-type="species" reg="dimidiatum">dimidiatum</tp:taxon-name-part></tp:taxon-name></italic> should have priority over <italic><tp:taxon-name><tp:taxon-name-part taxon-name-part-type="genus" reg="Bembidion">B.</tp:taxon-name-part> <tp:taxon-name-part taxon-name-part-type="species" reg="parallelipenne">parallelipenne</tp:taxon-name-part></tp:taxon-name></italic>; he did not formally state in any way this synonymy. Later, Kryzhanovskij et al. (1995) and <xref ref-type="bibr" rid="B25">Lorenz (1998)</xref> listed <italic><tp:taxon-name><tp:taxon-name-part taxon-name-part-type="genus" reg="Bembidion">B.</tp:taxon-name-part> <tp:taxon-name-part taxon-name-part-type="species" reg="dimidiatum">dimidiatum</tp:taxon-name-part></tp:taxon-name></italic> as a synonym of <italic><tp:taxon-name><tp:taxon-name-part taxon-name-part-type="genus" reg="Bembidion">B.</tp:taxon-name-part> <tp:taxon-name-part taxon-name-part-type="species" reg="parallelipenne">parallelipenne</tp:taxon-name-part></tp:taxon-name></italic> but expressed doubts. <xref ref-type="bibr" rid="B28">Marggi et al. (2003</xref>: 271) completely changed direction, moving <italic><tp:taxon-name><tp:taxon-name-part taxon-name-part-type="genus" reg="Bembidion"/><tp:taxon-name-part taxon-name-part-type="species" reg="dimidiatum">dimidiatum</tp:taxon-name-part></tp:taxon-name></italic> to “incertae sedis”, explaining the decision as follows: “<tp:taxon-name><tp:taxon-name-part taxon-name-part-type="genus" reg="Bembidion">Bembidion</tp:taxon-name-part> (<tp:taxon-name-part taxon-name-part-type="subgenus" reg="Peryphus">Peryphus</tp:taxon-name-part>) <tp:taxon-name-part taxon-name-part-type="species" reg="parallelipenne">parallelipenne</tp:taxon-name-part></tp:taxon-name> ? syn. <italic><tp:taxon-name><tp:taxon-name-part taxon-name-part-type="genus" reg="Bembidion"/><tp:taxon-name-part taxon-name-part-type="species" reg="dimidiatum">dimidiatum</tp:taxon-name-part></tp:taxon-name></italic> Ménétriés, 1832, resurrected as <italic><tp:taxon-name><tp:taxon-name-part taxon-name-part-type="genus" reg="Bembidion">Bembidion</tp:taxon-name-part></tp:taxon-name></italic> (incertae sedis) <italic><tp:taxon-name><tp:taxon-name-part taxon-name-part-type="genus" reg="Bembidion"/><tp:taxon-name-part taxon-name-part-type="species" reg="dimidiatum">dimidiatum</tp:taxon-name-part></tp:taxon-name></italic> Ménétriés, 1832. It is not a member of <italic><tp:taxon-name><tp:taxon-name-part taxon-name-part-type="genus" reg="Actedium">Actedium</tp:taxon-name-part></tp:taxon-name></italic>, as given in Lorenz, 1998” (<xref ref-type="bibr" rid="B28">Marggi et al. 2003</xref>: 21).</p><p>The same settlement is confirmed by <xref ref-type="bibr" rid="B26">Lorenz (2005)</xref> and <xref ref-type="bibr" rid="B29">Marggi et al. (2017)</xref>. Unfortunately, the sentence of <xref ref-type="bibr" rid="B28">Marggi et al. (2003)</xref> above and in particular the reference to <italic><tp:taxon-name><tp:taxon-name-part taxon-name-part-type="genus" reg="Actedium">Actedium</tp:taxon-name-part></tp:taxon-name></italic> probably caused the moving of <italic><tp:taxon-name><tp:taxon-name-part taxon-name-part-type="genus" reg="Bembidion">B.</tp:taxon-name-part> <tp:taxon-name-part taxon-name-part-type="species" reg="dimidiatum">dimidiatum</tp:taxon-name-part></tp:taxon-name></italic> to “incertae sedis”, and are unclear; we verified that in <xref ref-type="bibr" rid="B25">Lorenz (1998)</xref> neither <italic><tp:taxon-name><tp:taxon-name-part taxon-name-part-type="genus" reg="Bembidion">B.</tp:taxon-name-part> <tp:taxon-name-part taxon-name-part-type="species" reg="parallelipenne">parallelipenne</tp:taxon-name-part></tp:taxon-name></italic>, nor <italic><tp:taxon-name><tp:taxon-name-part taxon-name-part-type="genus" reg="Bembidion">B.</tp:taxon-name-part> <tp:taxon-name-part taxon-name-part-type="species" reg="dimidiatum">dimidiatum</tp:taxon-name-part></tp:taxon-name></italic> are reported as belonging to the subgenus <tp:taxon-name><tp:taxon-name-part taxon-name-part-type="genus" reg="Bembidion"/><tp:taxon-name-part taxon-name-part-type="subgenus" reg="Actedium">Actedium</tp:taxon-name-part></tp:taxon-name>. From the literature we ascertained that <italic><tp:taxon-name><tp:taxon-name-part taxon-name-part-type="genus" reg="Bembidion">B.</tp:taxon-name-part> <tp:taxon-name-part taxon-name-part-type="species" reg="dimidiatum">dimidiatum</tp:taxon-name-part></tp:taxon-name></italic> certainly belongs to the subgenus <tp:taxon-name><tp:taxon-name-part taxon-name-part-type="genus" reg="Bembidion"/><tp:taxon-name-part taxon-name-part-type="subgenus" reg="Euperyphus">Euperyphus</tp:taxon-name-part></tp:taxon-name> (as currently intended, see above); there still remains uncertainty regarding its precise position, with three (<italic><tp:taxon-name><tp:taxon-name-part taxon-name-part-type="genus" reg="Bembidion">B.</tp:taxon-name-part> <tp:taxon-name-part taxon-name-part-type="species" reg="parallelipenne">parallelipenne</tp:taxon-name-part> <tp:taxon-name-part taxon-name-part-type="subspecies" reg="parallelipenne">parallelipenne</tp:taxon-name-part></tp:taxon-name></italic>, <italic><tp:taxon-name><tp:taxon-name-part taxon-name-part-type="genus" reg="Bembidion">B.</tp:taxon-name-part> <tp:taxon-name-part taxon-name-part-type="species" reg="parallelipenne">parallelipenne</tp:taxon-name-part> <tp:taxon-name-part taxon-name-part-type="subspecies" reg="exisonum">exisonum</tp:taxon-name-part></tp:taxon-name></italic> Lutshnik, 1938, <italic><tp:taxon-name><tp:taxon-name-part taxon-name-part-type="genus" reg="Bembidion">B.</tp:taxon-name-part> <tp:taxon-name-part taxon-name-part-type="species" reg="parallelipenne">parallelipenne</tp:taxon-name-part> <tp:taxon-name-part taxon-name-part-type="subspecies" reg="pseudoripicola">pseudoripicola</tp:taxon-name-part></tp:taxon-name></italic> Iablokoff-Khnzorian, 1963) taxa currently assigned to the same group. In our opinion it seems unlikely that all the three Caucasian forms could be valid, and it would be necessary to verify them; in any case we suppose that the subspecies more similar to <italic><tp:taxon-name><tp:taxon-name-part taxon-name-part-type="genus" reg="Bembidion">B.</tp:taxon-name-part> <tp:taxon-name-part taxon-name-part-type="species" reg="dimidiatum">dimidiatum</tp:taxon-name-part></tp:taxon-name></italic>, mainly due to the elytral coloration, could be <italic><tp:taxon-name><tp:taxon-name-part taxon-name-part-type="genus" reg="Bembidion">B.</tp:taxon-name-part> <tp:taxon-name-part taxon-name-part-type="species" reg="pseudoripicola">pseudoripicola</tp:taxon-name-part></tp:taxon-name></italic>; in case of possible synonymies the problem of priority already reported by <xref ref-type="bibr" rid="B46">Netolitzky (1943b</xref>: 17/113, note 18) mentioned above should be considered. However <italic><tp:taxon-name><tp:taxon-name-part taxon-name-part-type="genus" reg="Bembidion">B.</tp:taxon-name-part> <tp:taxon-name-part taxon-name-part-type="species" reg="dimidiatum">dimidiatum</tp:taxon-name-part></tp:taxon-name></italic> must be included in the subgenus <tp:taxon-name><tp:taxon-name-part taxon-name-part-type="genus" reg="Bembidion"/><tp:taxon-name-part taxon-name-part-type="subgenus" reg="Euperyphus">Euperyphus</tp:taxon-name-part></tp:taxon-name> as currently intended.</p></tp:treatment-sec><ref-list><ref id="B41"><mixed-citation xmlns:xlink="http://www.w3.org/1999/xlink" xlink:type="simple"><person-group><name name-style="western"><surname>Netolitzky</surname><given-names>F</given-names></name></person-group> (<year>1914a</year>) Die <tp:taxon-name><tp:taxon-name-part taxon-name-part-type="tribe">Bembidiini</tp:taxon-name-part></tp:taxon-name> in Winklers Catalogus. Entomologische Blatter 10(1/2): 50–55.</mixed-citation></ref><ref id="B45"><mixed-citation xmlns:xlink="http://www.w3.org/1999/xlink" xlink:type="simple"><person-group><name name-style="western"><surname>Netolitzky</surname><given-names>F</given-names></name></person-group> (<year>1943a</year>) Bestimmungs-Tabellen europäischer Käfer (9. Stück). II. Fam. <tp:taxon-name><tp:taxon-name-part taxon-name-part-type="family">Carabidae</tp:taxon-name-part></tp:taxon-name>. Subfam. <tp:taxon-name><tp:taxon-name-part taxon-name-part-type="subfamily">Bembidiinae</tp:taxon-name-part></tp:taxon-name>. 66. Gattung: <tp:taxon-name><tp:taxon-name-part taxon-name-part-type="genus">Bembidion</tp:taxon-name-part></tp:taxon-name> Latr. Bestimmungstabelle der <tp:taxon-name><tp:taxon-name-part taxon-name-part-type="genus">Bembidion</tp:taxon-name-part></tp:taxon-name>-Arten des paläarktischen Gebietes. (Mit Hinweisen auf holarktische, äthiopische und orientalische Arten). Koleopterologische Rundschau 28(4/6): 69/41–124/96.</mixed-citation></ref><ref id="B46"><mixed-citation xmlns:xlink="http://www.w3.org/1999/xlink" xlink:type="simple"><person-group><name name-style="western"><surname>Netolitzky</surname><given-names>F</given-names></name></person-group> (<year>1943b</year>) Bestimmungs-Tabellen europäischer Käfer (9. Stück). II. Fam. <tp:taxon-name><tp:taxon-name-part taxon-name-part-type="family">Carabidae</tp:taxon-name-part></tp:taxon-name>, Subfam. <tp:taxon-name><tp:taxon-name-part taxon-name-part-type="subfamily">Bembidiinae</tp:taxon-name-part></tp:taxon-name>. 66. Gattung: <italic><tp:taxon-name><tp:taxon-name-part taxon-name-part-type="genus">Bembidion</tp:taxon-name-part></tp:taxon-name></italic> Latr. Bestimmungstabelle der <italic><tp:taxon-name><tp:taxon-name-part taxon-name-part-type="genus">Bembidion</tp:taxon-name-part></tp:taxon-name></italic>-Arten des paläarktischen Gebietes. (Mit Hinweisen auf holarktische, äthiopische und orientalische Arten). Koleopterologische Rundschau 29: 1/97–70/166.</mixed-citation></ref><ref id="B25"><mixed-citation xmlns:xlink="http://www.w3.org/1999/xlink" xlink:type="simple"><person-group><name name-style="western"><surname>Lorenz</surname><given-names>W</given-names></name></person-group> (<year>1998</year>) Systematic List of Extant Ground Beetles of the World. Tutzing, 503 pp.</mixed-citation></ref><ref id="B28"><mixed-citation xmlns:xlink="http://www.w3.org/1999/xlink" xlink:type="simple"><person-group><name name-style="western"><surname>Marggi</surname><given-names>W</given-names></name><name name-style="western"><surname>Huber</surname><given-names>C</given-names></name><name name-style="western"><surname>Müller-Motzfeld</surname><given-names>G</given-names></name><name name-style="western"><surname>Hartmann</surname><given-names>M</given-names></name></person-group> (<year>2003</year>) <source><tp:taxon-name><tp:taxon-name-part taxon-name-part-type="family">Carabidae</tp:taxon-name-part></tp:taxon-name>: <tp:taxon-name><tp:taxon-name-part taxon-name-part-type="tribe">Bembidiini</tp:taxon-name-part></tp:taxon-name>: <tp:taxon-name><tp:taxon-name-part taxon-name-part-type="subtribe">Bembidiina</tp:taxon-name-part></tp:taxon-name>: 242–273. In: Löbl I, Smetana A (Eds) Catalogue of Palaearctic <tp:taxon-name><tp:taxon-name-part taxon-name-part-type="order">Coleoptera</tp:taxon-name-part></tp:taxon-name> (Vol. 1). <tp:taxon-name><tp:taxon-name-part taxon-name-part-type="suborder">Archostemata</tp:taxon-name-part></tp:taxon-name> – <tp:taxon-name><tp:taxon-name-part taxon-name-part-type="suborder">Myxophaga</tp:taxon-name-part></tp:taxon-name> – <tp:taxon-name><tp:taxon-name-part taxon-name-part-type="suborder">Adephaga</tp:taxon-name-part></tp:taxon-name>.</source><publisher-name>Apollo Books</publisher-name>, <publisher-loc>Stenstrup</publisher-loc>, <size units="page">819 pp</size>.</mixed-citation></ref><ref id="B26"><mixed-citation xmlns:xlink="http://www.w3.org/1999/xlink" xlink:type="simple"><person-group><name name-style="western"><surname>Lorenz</surname><given-names>W</given-names></name></person-group> (<year>2005</year>) Systematic List of Extant Ground Beetles of the World (2<sup>nd</sup> edn.). Tutzing, 530 pp.</mixed-citation></ref><ref id="B29"><mixed-citation xmlns:xlink="http://www.w3.org/1999/xlink" xlink:type="simple"><person-group><name name-style="western"><surname>Marggi</surname><given-names>W</given-names></name><name name-style="western"><surname>Toledano</surname><given-names>L</given-names></name><name name-style="western"><surname>Neri</surname><given-names>P</given-names></name></person-group> (<year>2017</year>) <source><tp:taxon-name><tp:taxon-name-part taxon-name-part-type="family">Carabidae</tp:taxon-name-part></tp:taxon-name>: <tp:taxon-name><tp:taxon-name-part taxon-name-part-type="tribe">Bembidiini</tp:taxon-name-part></tp:taxon-name>: <tp:taxon-name><tp:taxon-name-part taxon-name-part-type="subtribe">Bembidiina</tp:taxon-name-part></tp:taxon-name>: 294–342. In: Löbl I, Löbl D (Eds) Catalogue of Palaearctic <tp:taxon-name><tp:taxon-name-part taxon-name-part-type="order">Coleoptera</tp:taxon-name-part></tp:taxon-name> (Vol. I). <tp:taxon-name><tp:taxon-name-part taxon-name-part-type="suborder">Archostemata</tp:taxon-name-part></tp:taxon-name> – <tp:taxon-name><tp:taxon-name-part taxon-name-part-type="suborder">Myxophaga</tp:taxon-name-part></tp:taxon-name> – <tp:taxon-name><tp:taxon-name-part taxon-name-part-type="suborder">Adephaga</tp:taxon-name-part></tp:taxon-name>.</source><publisher-name>Brill</publisher-name>, <publisher-loc>Leiden</publisher-loc>, <size units="page">1446 pp</size>.</mixed-citation></ref></ref-list></tp:taxon-treatment>
