# Supplementary material for: Geographic and taxonomic notes, addenda and corrigenda on the subtribe Bembidiina Stephens, 1827 of the 2017 ‘Catalogue of Palaearctic Coleoptera’ (Coleoptera, Carabidae, Bembidiina)
Source: Zookeys. 2021 Jun 16;1044:563–87. doi: 10.3897/zookeys.1044.62593 (PMC8222207; doi:10.3897/zookeys.1044.62593)
Supplement: XML Treatment for Bembidion (Peryphanes) sanatum [file zookeys.1044.62593-treatment4.xml]

<!DOCTYPE tp:taxon-treatment
  PUBLIC "-//TaxonX//DTD Taxonomic Treatment Publishing DTD v0 20100105//EN" "tax-treatment-NSO.dtd">
<tp:taxon-treatment xmlns:tp="http://www.plazi.org/taxpub"><tp:treatment-meta><kwd-group><label>Taxon classification</label><kwd><named-content xmlns:xlink="http://www.w3.org/1999/xlink" content-type="kingdom">Animalia</named-content></kwd><kwd><named-content xmlns:xlink="http://www.w3.org/1999/xlink" content-type="order">Coleoptera</named-content></kwd><kwd><named-content xmlns:xlink="http://www.w3.org/1999/xlink" content-type="family">Carabidae</named-content></kwd></kwd-group><mixed-citation publication-type="journal"><person-group><name><surname>Neri</surname><given-names>Paolo</given-names></name><name><surname>Toledano</surname><given-names>Luca</given-names></name></person-group><article-title>Geographic and taxonomic notes, addenda and corrigenda on the subtribe <tp:taxon-name><tp:taxon-name-part taxon-name-part-type="subtribe">Bembidiina</tp:taxon-name-part></tp:taxon-name> Stephens, 1827 of the 2017 ‘Catalogue of Palaearctic Coleoptera’ (<tp:taxon-name><tp:taxon-name-part taxon-name-part-type="order">Coleoptera</tp:taxon-name-part></tp:taxon-name>, <tp:taxon-name><tp:taxon-name-part taxon-name-part-type="family">Carabidae</tp:taxon-name-part></tp:taxon-name>, <tp:taxon-name><tp:taxon-name-part taxon-name-part-type="subtribe">Bembidiina</tp:taxon-name-part></tp:taxon-name>)</article-title><source>Zookeys</source><day>16</day><month>6</month><year>2021</year><volume>1044</volume><fpage>563</fpage><lpage>587</lpage><pub-id pub-id-type="doi">10.3897/zookeys.1044.62593</pub-id></mixed-citation></tp:treatment-meta><tp:nomenclature><tp:taxon-name><object-id xmlns:xlink="http://www.w3.org/1999/xlink" content-type="arpha" xlink:type="simple">2098A5DB-6D88-56C8-B8C7-6936F4207AD6</object-id>
            <tp:taxon-name-part taxon-name-part-type="genus" reg="Bembidion">Bembidion</tp:taxon-name-part> (<tp:taxon-name-part taxon-name-part-type="subgenus" reg="Peryphanes">Peryphanes</tp:taxon-name-part>) <tp:taxon-name-part taxon-name-part-type="species" reg="sanatum">sanatum</tp:taxon-name-part></tp:taxon-name><tp:taxon-authority>Bates, 1883</tp:taxon-authority><xref ref-type="fig" rid="F1">Figures 1</xref><xref ref-type="fig" rid="F2">, 5</xref><xref ref-type="fig" rid="F2">, 6</xref><tp:nomenclature-citation-list><tp:nomenclature-citation><tp:taxon-name>
                <tp:taxon-name-part taxon-name-part-type="genus" reg="Bembidion">Bembidion</tp:taxon-name-part> (<tp:taxon-name-part taxon-name-part-type="subgenus" reg="Peryphanes">Peryphanes</tp:taxon-name-part>) <tp:taxon-name-part taxon-name-part-type="species" reg="dostali">dostali</tp:taxon-name-part></tp:taxon-name><comment>Kirschenhofer, 1984 syn. nov.</comment></tp:nomenclature-citation></tp:nomenclature-citation-list></tp:nomenclature><tp:treatment-sec sec-type="material" id="SECID0ETEBG"><title>Material examined.</title><p>1 ♂, holotype of <tp:taxon-name><tp:taxon-name-part taxon-name-part-type="genus" reg="Bembidion">Bembidion</tp:taxon-name-part> (<tp:taxon-name-part taxon-name-part-type="subgenus" reg="Peryphus">Peryphus</tp:taxon-name-part>) <tp:taxon-name-part taxon-name-part-type="species" reg="sanatum">sanatum</tp:taxon-name-part></tp:taxon-name> Bates, “Type [round, bordered in red] // Japan / G. Lewis / 1910 – 310 [printed] // <italic>B.</italic> / <italic>sanatum</italic> / Bates [handwritten]” (<named-content xmlns:xlink="http://www.w3.org/1999/xlink" content-type="dwc:institutional_code" xlink:type="simple">NHMUK</named-content>); 1 ♂, “Museum Paris / Nippon Moyen / E. Gallois 1912 [printed] // Japon. Chu- / zenji 17.8.1909 / Edme Gallois [yellow, printed] // coll. Netolitzky [printed] // <italic>sanatum</italic> Bts / dt Netolitzky 1937 [handwritten] // Coll. Netolitzky [printed]” (<named-content xmlns:xlink="http://www.w3.org/1999/xlink" content-type="dwc:institutional_code" xlink:type="simple">NHMW</named-content>); 2 ♂♂, 3 ♀♀, paratypes of <italic><tp:taxon-name><tp:taxon-name-part taxon-name-part-type="genus" reg="Bembidion">B.</tp:taxon-name-part> <tp:taxon-name-part taxon-name-part-type="species" reg="dostali">dostali</tp:taxon-name-part></tp:taxon-name></italic>, (<named-content xmlns:xlink="http://www.w3.org/1999/xlink" content-type="dwc:institutional_code" xlink:type="simple">NHMW</named-content>, <abbrev xmlns:xlink="http://www.w3.org/1999/xlink" xlink:title="coll. Luca Toledano, Verona, Italy" id="ABBRID0ECHBG" xlink:type="simple">CTVR</abbrev>), with the same labels as the holotype of <italic><tp:taxon-name><tp:taxon-name-part taxon-name-part-type="genus" reg="Bembidion">B.</tp:taxon-name-part> <tp:taxon-name-part taxon-name-part-type="species" reg="dostali">dostali</tp:taxon-name-part></tp:taxon-name></italic>.</p><p>The type specimen of <italic><tp:taxon-name><tp:taxon-name-part taxon-name-part-type="genus" reg="Bembidion">B.</tp:taxon-name-part> <tp:taxon-name-part taxon-name-part-type="species" reg="sanatum">sanatum</tp:taxon-name-part></tp:taxon-name></italic> is rather well preserved, except for the broken antennae (the left one complete but divided in three portions, the right one missing three antennomeres in the middle) and legs (the right median leg and the hind right leg with detached tarsi). All the broken parts are glued on the label.</p><p>The specimen from <named-content xmlns:xlink="http://www.w3.org/1999/xlink" content-type="dwc:institutional_code" xlink:type="simple">NHMW</named-content>, identified as <italic><tp:taxon-name><tp:taxon-name-part taxon-name-part-type="genus" reg="Bembidion"/><tp:taxon-name-part taxon-name-part-type="species" reg="sanatum">sanatum</tp:taxon-name-part></tp:taxon-name></italic> by Netolitzky and also used by <xref ref-type="bibr" rid="B19">Kirschenhofer (1984)</xref> in the description of <tp:taxon-name><tp:taxon-name-part taxon-name-part-type="genus" reg="Bembidion">Bembidion</tp:taxon-name-part> (<tp:taxon-name-part taxon-name-part-type="subgenus" reg="Peryphus">Peryphus</tp:taxon-name-part>) <tp:taxon-name-part taxon-name-part-type="species" reg="dostali">dostali</tp:taxon-name-part></tp:taxon-name> (at present assigned to the subgenus <tp:taxon-name><tp:taxon-name-part taxon-name-part-type="genus" reg="Bembidion"/><tp:taxon-name-part taxon-name-part-type="subgenus" reg="Peryphanes">Peryphanes</tp:taxon-name-part></tp:taxon-name> Jeannel, 1941), as an example of the closest species, is in very bad condition: completely immature, missing almost all the appendages of the head and a part of the legs; the pronotum is evidently flattened, the elytra are open and the specimen is so immature that a dissection of the male genitalia (Kirschenhofer, 1984 mistakenly mentions this specimen as a ♀) is not recommended. The general habitus and the comparison with the type confirmed the determination of Netolitzky.</p><p>Four of the paratypes of <italic><tp:taxon-name><tp:taxon-name-part taxon-name-part-type="genus" reg="Bembidion">B.</tp:taxon-name-part> <tp:taxon-name-part taxon-name-part-type="species" reg="dostali">dostali</tp:taxon-name-part></tp:taxon-name></italic> from <named-content xmlns:xlink="http://www.w3.org/1999/xlink" content-type="dwc:institutional_code" xlink:type="simple">NHMW</named-content> are immature. The only mature male, originally glued to the label on the dorsal side, has been dissected by us and mounted again in order to leave the dorsal side visible; the specimen lacks the three left legs.</p><p>We also examined photographs of the holotype of <tp:taxon-name><tp:taxon-name-part taxon-name-part-type="genus" reg="Bembidion">Bembidion</tp:taxon-name-part> (<tp:taxon-name-part taxon-name-part-type="subgenus" reg="Peryphus">Peryphus</tp:taxon-name-part>) <tp:taxon-name-part taxon-name-part-type="species" reg="dostali">dostali</tp:taxon-name-part></tp:taxon-name> Kirschenhofer, 1984 kindly provided by Alexey Solodovnikov and Mikkel Høegh Post (<abbrev xmlns:xlink="http://www.w3.org/1999/xlink" content-type="institution" xlink:title="Natural History Museum, Copenhagen, Denmark" id="ABBRID0EMKBG" xlink:type="simple">NHMD</abbrev>), and of its labels: “Japan, Unzen / 32°46’N, 130°16’E / 19.VII.1934 / Eigin Suenson leg. [printed] // Holotypus [red, handwritten] // <italic>Bembidion</italic> [printed] / <italic>dostali</italic> n.sp. [handwritten] / det.: Kirschenhofer [printed] 82 [handwritten]”.</p></tp:treatment-sec><tp:treatment-sec sec-type="type locality" id="SECID0ECLBG"><title>Type locality.</title><p>Niohozan [Giappone], “in June (…) near the snow” (<xref ref-type="bibr" rid="B3">Bates 1883</xref>).</p></tp:treatment-sec><tp:treatment-sec sec-type="redescription" id="SECID0EMLBG"><title>Redescription of the holotype</title><p>♂ (Fig. <xref ref-type="fig" rid="F1">1</xref>). Total body length 5.60 mm. <bold><italic>Coloration</italic></bold>: head and pronotum dark brown; elytra brownish olive. Legs and palps orange. Antennae orange, slightly darkened from fifth antennomere. <bold><italic>Head</italic></bold>: maximum width, including eyes, 1.02 mm; interocular distance 0.63 mm; frons, clypeus, and neck smooth; evident frontal furrows ending posteriorly between the first and the second supraorbital seta. Eyes weakly protruding, temples oblique towards the neck. Antennae long 3.02 mm. <bold><italic>Pronotum</italic></bold>: length along the midline 1.06 mm; width of anterior margin 0.91 mm, maximum width 1.31 mm, width of base 0.98 mm; pronotal width/pronotal length ratio 1.23; convex, more evidently near the anterior angles; sides entirely rebordered, narrowing with evident sinuate shape before the base, with which they form a slightly acute corner; lateral gutter narrow, of homogeneous width; complete surface glossy; laterobasal carina very long and evident; median line sharp, transverse anterior semilunar impression more evident; basal transverse impression punctured between the deep basal foveae. <bold><italic>Elytra</italic></bold>: length 3.55 mm, maximum overall width, at middle of elytra, 2.25 mm; oval, shoulders slightly rounded; humeral margin reaching stria 5; full microsculpture, so fine and irregularly transverse that it looks like shagreening. Striae with punctures clearly visible almost to apex, even though less impressed at apex.</p><p><bold><italic>Male genitalia</italic>.</bold> Aedeagus (Fig. <xref ref-type="fig" rid="F2">5</xref>) of medium-large size (1.55 mm), ventral margin with a very faint gibbosity and apex only slightly bent ventrally; central brush completely protruding from basal opening; paracopulatrix lamina and main sclerite extending towards the apex, paracopulatrix lamina narrowing anteriorly; parameres of same length (terminology according to <xref ref-type="bibr" rid="B39">Neri and Vigna Taglianti 2010</xref>).</p></tp:treatment-sec><tp:treatment-sec sec-type="Conclusions" id="SECID0ERMBG"><title>Conclusions.</title><p>The examination of the holotype of <italic><tp:taxon-name><tp:taxon-name-part taxon-name-part-type="genus" reg="Bembidion">B.</tp:taxon-name-part> <tp:taxon-name-part taxon-name-part-type="species" reg="sanatum">sanatum</tp:taxon-name-part></tp:taxon-name></italic>, currently listed as <italic><tp:taxon-name><tp:taxon-name-part taxon-name-part-type="genus" reg="Bembidion">Bembidion</tp:taxon-name-part></tp:taxon-name></italic> “incertae sedis” in <xref ref-type="bibr" rid="B29">Marggi et al. (2017)</xref>, shows that the species must be assigned to the subgenus <tp:taxon-name><tp:taxon-name-part taxon-name-part-type="genus" reg="Bembidion"/><tp:taxon-name-part taxon-name-part-type="subgenus" reg="Peryphanes">Peryphanes</tp:taxon-name-part></tp:taxon-name> Jeannel, 1941, as correctly stated by <xref ref-type="bibr" rid="B52">Sundukov and Makarov (2016)</xref>, unfortunately unavailable to us before the publication of the catalogue in 2017. The examination of the material of <italic><tp:taxon-name><tp:taxon-name-part taxon-name-part-type="genus" reg="Bembidion">B.</tp:taxon-name-part> <tp:taxon-name-part taxon-name-part-type="species" reg="dostali">dostali</tp:taxon-name-part></tp:taxon-name></italic> (Fig. <xref ref-type="fig" rid="F2">6</xref>) instead revealed that the taxon, formerly considered closely related to <italic><tp:taxon-name><tp:taxon-name-part taxon-name-part-type="genus" reg="Bembidion">B.</tp:taxon-name-part> <tp:taxon-name-part taxon-name-part-type="species" reg="sanatum">sanatum</tp:taxon-name-part></tp:taxon-name></italic>, is conspecific. The differences between the pronota, mentioned and drawn by <xref ref-type="bibr" rid="B19">Kirschenhofer (1984</xref>: 91), are due to the comparison with a completely immature specimen of <italic><tp:taxon-name><tp:taxon-name-part taxon-name-part-type="genus" reg="Bembidion">B.</tp:taxon-name-part> <tp:taxon-name-part taxon-name-part-type="species" reg="sanatum">sanatum</tp:taxon-name-part></tp:taxon-name></italic> (examined by us, see above); furthermore the examined paratypes of <italic><tp:taxon-name><tp:taxon-name-part taxon-name-part-type="genus" reg="Bembidion">B.</tp:taxon-name-part> <tp:taxon-name-part taxon-name-part-type="species" reg="dostali">dostali</tp:taxon-name-part></tp:taxon-name></italic> show a pronotum with characters that are slightly variable. The aedeagi are very similar to one another (Figs <xref ref-type="fig" rid="F2">5</xref>, <xref ref-type="fig" rid="F2">6</xref>). According to these observations we can state that <tp:taxon-name><tp:taxon-name-part taxon-name-part-type="genus" reg="Bembidion">Bembidion</tp:taxon-name-part> (<tp:taxon-name-part taxon-name-part-type="subgenus" reg="Peryphanes">Peryphanes</tp:taxon-name-part>) <tp:taxon-name-part taxon-name-part-type="species" reg="dostali">dostali</tp:taxon-name-part></tp:taxon-name> Kirschenhofer, 1984 = <tp:taxon-name><tp:taxon-name-part taxon-name-part-type="genus" reg="Bembidion">Bembidion</tp:taxon-name-part> (<tp:taxon-name-part taxon-name-part-type="subgenus" reg="Peryphanes">Peryphanes</tp:taxon-name-part>) <tp:taxon-name-part taxon-name-part-type="species" reg="sanatum">sanatum</tp:taxon-name-part></tp:taxon-name> Bates, 1883 syn. nov. We added the following label to the examined specimens: <tp:taxon-name><tp:taxon-name-part taxon-name-part-type="genus" reg="Bembidion">Bembidion</tp:taxon-name-part> (<tp:taxon-name-part taxon-name-part-type="subgenus" reg="Peryphanes">Peryphanes</tp:taxon-name-part>) <tp:taxon-name-part taxon-name-part-type="species" reg="sanatum">sanatum</tp:taxon-name-part></tp:taxon-name> Bates – det. Neri and Toledano 2020.</p><p><italic><tp:taxon-name><tp:taxon-name-part taxon-name-part-type="genus" reg="Bembidion">Bembidion</tp:taxon-name-part> <tp:taxon-name-part taxon-name-part-type="species" reg="sanatum">sanatum</tp:taxon-name-part></tp:taxon-name></italic>, a Japanese species, is distinguished from the related species of Japan and China by the following characters: from <italic><tp:taxon-name><tp:taxon-name-part taxon-name-part-type="genus" reg="Bembidion">B.</tp:taxon-name-part> <tp:taxon-name-part taxon-name-part-type="species" reg="hykosanum">hykosanum</tp:taxon-name-part></tp:taxon-name></italic> (Habu &amp; Ueno, 1955) (JA) and <italic><tp:taxon-name><tp:taxon-name-part taxon-name-part-type="genus" reg="Bembidion">B.</tp:taxon-name-part> <tp:taxon-name-part taxon-name-part-type="species" reg="parepum">parepum</tp:taxon-name-part></tp:taxon-name></italic> Jedlicka, 1933 (SCH) by the completely microsculptured or shagreened elytra, from <italic><tp:taxon-name><tp:taxon-name-part taxon-name-part-type="genus" reg="Bembidion">B.</tp:taxon-name-part> <tp:taxon-name-part taxon-name-part-type="species" reg="hayachinense">hayachinense</tp:taxon-name-part></tp:taxon-name></italic> (Nakane, 1979) (JA) by the first three antennomeres light and the pronotum not microsculptured, and from <italic><tp:taxon-name><tp:taxon-name-part taxon-name-part-type="genus" reg="Bembidion">B.</tp:taxon-name-part> <tp:taxon-name-part taxon-name-part-type="species" reg="lulinense">lulinense</tp:taxon-name-part></tp:taxon-name></italic> Habu, 1973 (TAI) by the structure of the endophallus (Fig. <xref ref-type="fig" rid="F2">7</xref>).</p><fig id="F1" position="float" orientation="portrait"><object-id xmlns:xlink="http://www.w3.org/1999/xlink" content-type="doi" xlink:type="simple">10.3897/zookeys.1044.62593.figures1-4</object-id><object-id xmlns:xlink="http://www.w3.org/1999/xlink" content-type="arpha" xlink:type="simple">1DF4774E-FB1B-56E5-8A59-6BB89AC3FA2E</object-id><label>Figures 1–4.</label><caption><p>Habitus of <bold>1</bold><tp:taxon-name><tp:taxon-name-part taxon-name-part-type="genus" reg="Bembidion">Bembidion</tp:taxon-name-part> (<tp:taxon-name-part taxon-name-part-type="subgenus" reg="Peryphanes">Peryphanes</tp:taxon-name-part>) <tp:taxon-name-part taxon-name-part-type="species" reg="sanatum">sanatum</tp:taxon-name-part></tp:taxon-name> Bates, 1883, holotype (<named-content xmlns:xlink="http://www.w3.org/1999/xlink" content-type="dwc:institutional_code" xlink:type="simple">NHMUK</named-content>), 5.60 mm <bold>2</bold><tp:taxon-name><tp:taxon-name-part taxon-name-part-type="genus" reg="Bembidion">B.</tp:taxon-name-part> (<tp:taxon-name-part taxon-name-part-type="subgenus" reg="Plataphus">Plataphus</tp:taxon-name-part>) <tp:taxon-name-part taxon-name-part-type="species" reg="pseudolucillum">pseudolucillum</tp:taxon-name-part></tp:taxon-name> Netolitzky, 1938 from Kibune, Kyoto (<named-content xmlns:xlink="http://www.w3.org/1999/xlink" content-type="dwc:institutional_code" xlink:type="simple">NHMW</named-content>), 4.20 mm <bold>3</bold><tp:taxon-name><tp:taxon-name-part taxon-name-part-type="genus" reg="Bembidion">B.</tp:taxon-name-part> (<tp:taxon-name-part taxon-name-part-type="subgenus" reg="Peryphus">Peryphus</tp:taxon-name-part>) <tp:taxon-name-part taxon-name-part-type="species" reg="psuchrum">psuchrum</tp:taxon-name-part></tp:taxon-name> Andrewes, 1935 Inde, Himachal Pradesh, Mahari, 3500 m (<abbrev xmlns:xlink="http://www.w3.org/1999/xlink" xlink:title="coll. Luca Toledano, Verona, Italy" id="ABBRID0E6UBG" xlink:type="simple">CTVR</abbrev>), 3.50 mm <bold>4</bold> labels of the holotype of <italic><tp:taxon-name><tp:taxon-name-part taxon-name-part-type="genus" reg="Bembidion">Bembidion</tp:taxon-name-part> <tp:taxon-name-part taxon-name-part-type="species" reg="sapporense">sapporense</tp:taxon-name-part></tp:taxon-name></italic> Jedlička (<named-content xmlns:xlink="http://www.w3.org/1999/xlink" content-type="dwc:institutional_code" xlink:type="simple">NMPC</named-content>). Photographs: Luca Toledano.</p></caption><graphic xmlns:xlink="http://www.w3.org/1999/xlink" xlink:href="zookeys-1044-563-g001.jpg" position="float" orientation="portrait" xlink:type="simple" id="oo_555046.jpg"><uri content-type="original_file" xlink:type="simple">https://binary.pensoft.net/fig/555046</uri></graphic></fig></tp:treatment-sec><tp:treatment-sec><!--Section generated to contain objects referenced in tp:taxon-treatment.--><fig id="F2" position="float" orientation="portrait"><object-id xmlns:xlink="http://www.w3.org/1999/xlink" content-type="doi" xlink:type="simple">10.3897/zookeys.1044.62593.figures5-9</object-id><object-id xmlns:xlink="http://www.w3.org/1999/xlink" content-type="arpha" xlink:type="simple">A303F959-CBC6-5094-9DFD-36FB86D14973</object-id><label>Figures 5–9.</label><caption><p>Median lobe of the aedeagi of <bold>5</bold><tp:taxon-name><tp:taxon-name-part taxon-name-part-type="genus" reg="Bembidion">Bembidion</tp:taxon-name-part> (<tp:taxon-name-part taxon-name-part-type="subgenus" reg="Peryphanes">Peryphanes</tp:taxon-name-part>) <tp:taxon-name-part taxon-name-part-type="species" reg="sanatum">sanatum</tp:taxon-name-part></tp:taxon-name> Bates, 1883, holotype (<named-content xmlns:xlink="http://www.w3.org/1999/xlink" content-type="dwc:institutional_code" xlink:type="simple">NHMUK</named-content>), 1.55 mm <bold>6</bold><tp:taxon-name><tp:taxon-name-part taxon-name-part-type="genus" reg="Bembidion">B.</tp:taxon-name-part> (<tp:taxon-name-part taxon-name-part-type="subgenus" reg="Peryphanes">P.</tp:taxon-name-part>) <tp:taxon-name-part taxon-name-part-type="species" reg="dostali">dostali</tp:taxon-name-part></tp:taxon-name> Kirschenhofer, 1984, paratype (<named-content xmlns:xlink="http://www.w3.org/1999/xlink" content-type="dwc:institutional_code" xlink:type="simple">NHMW</named-content>), 1.53 mm <bold>7</bold><tp:taxon-name><tp:taxon-name-part taxon-name-part-type="genus" reg="Bembidion">B.</tp:taxon-name-part> (<tp:taxon-name-part taxon-name-part-type="subgenus" reg="Peryphanes">P.</tp:taxon-name-part>) <tp:taxon-name-part taxon-name-part-type="species" reg="lulinense">lulinense</tp:taxon-name-part></tp:taxon-name> Habu, 1973 (drawing from Habu 1973), 1.41 mm <bold>8</bold><tp:taxon-name><tp:taxon-name-part taxon-name-part-type="genus" reg="Bembidion">Bembidion</tp:taxon-name-part> (<tp:taxon-name-part taxon-name-part-type="subgenus" reg="Peryphus">Peryphus</tp:taxon-name-part>) <tp:taxon-name-part taxon-name-part-type="species" reg="psuchrum">psuchrum</tp:taxon-name-part></tp:taxon-name> Andrewes, 1935, holotype (<named-content xmlns:xlink="http://www.w3.org/1999/xlink" content-type="dwc:institutional_code" xlink:type="simple">NHMUK</named-content>), 0.91 mm <bold>9</bold><tp:taxon-name><tp:taxon-name-part taxon-name-part-type="genus" reg="Bembidion">Bembidion</tp:taxon-name-part> (<tp:taxon-name-part taxon-name-part-type="subgenus" reg="Plataphus">Plataphus</tp:taxon-name-part>) <tp:taxon-name-part taxon-name-part-type="species" reg="pseudolucillum">pseudolucillum</tp:taxon-name-part></tp:taxon-name> Netolitzky, paratype (<named-content xmlns:xlink="http://www.w3.org/1999/xlink" content-type="dwc:institutional_code" xlink:type="simple">NHMW</named-content>), 0.80 mm.</p></caption><graphic xmlns:xlink="http://www.w3.org/1999/xlink" xlink:href="zookeys-1044-563-g002.jpg" position="float" orientation="portrait" xlink:type="simple" id="oo_555047.jpg"><uri content-type="original_file" xlink:type="simple">https://binary.pensoft.net/fig/555047</uri></graphic></fig></tp:treatment-sec><ref-list><ref id="B19"><mixed-citation xmlns:xlink="http://www.w3.org/1999/xlink" xlink:type="simple"><person-group><name name-style="western"><surname>Kirschenhofer</surname><given-names>E</given-names></name></person-group> (<year>1984</year>) <article-title>Neue paläarktische <tp:taxon-name><tp:taxon-name-part taxon-name-part-type="subfamily">Bembidiinae</tp:taxon-name-part></tp:taxon-name> unter besonderer Berücksichtigung der vin Eigin Suenson in Ostasien Durchgeführien auf Sammlungen (Col. <tp:taxon-name><tp:taxon-name-part taxon-name-part-type="family">Carabidae</tp:taxon-name-part></tp:taxon-name>) 1. Teil, <italic><tp:taxon-name><tp:taxon-name-part taxon-name-part-type="genus">Bembidion</tp:taxon-name-part></tp:taxon-name></italic> Latreille.</article-title><source>Koleopterologische Rundschau</source><volume>57</volume>: <fpage>57</fpage>–<lpage>92</lpage>.</mixed-citation></ref><ref id="B3"><mixed-citation xmlns:xlink="http://www.w3.org/1999/xlink" xlink:type="simple"><person-group><name name-style="western"><surname>Bates</surname><given-names>HW</given-names></name></person-group> (<year>1883</year>) XI. Supplement to the Geodephagous <tp:taxon-name><tp:taxon-name-part taxon-name-part-type="order">Coleoptera</tp:taxon-name-part></tp:taxon-name> of Japan chiefly from the collection of Mr. George Lewis, made during his second visit, from February, 1880, to September, 1881. Transactions of the Entomological Society of London, 205–290. <ext-link xlink:type="simple" ext-link-type="doi" xlink:href="10.1111/j.1365-2311.1883.tb02947.x">https://doi.org/10.1111/j.1365-2311.1883.tb02947.x</ext-link></mixed-citation></ref><ref id="B39"><mixed-citation xmlns:xlink="http://www.w3.org/1999/xlink" xlink:type="simple"><person-group><name name-style="western"><surname>Neri</surname><given-names>P</given-names></name><name name-style="western"><surname>Vigna Taglianti</surname><given-names>A</given-names></name></person-group> (<year>2010</year>) <article-title>Note su <italic><tp:taxon-name><tp:taxon-name-part taxon-name-part-type="genus">Ocydromus</tp:taxon-name-part> <tp:taxon-name-part taxon-name-part-type="species">alticola</tp:taxon-name-part></tp:taxon-name></italic> e <italic><tp:taxon-name><tp:taxon-name-part taxon-name-part-type="genus">O.</tp:taxon-name-part> <tp:taxon-name-part taxon-name-part-type="species">incognitus</tp:taxon-name-part></tp:taxon-name></italic>, con descrizione di una nuova razza di <italic><tp:taxon-name><tp:taxon-name-part taxon-name-part-type="genus">O.</tp:taxon-name-part> <tp:taxon-name-part taxon-name-part-type="species">alticola</tp:taxon-name-part></tp:taxon-name></italic> dei Monti della Laga, Appennino Centrale (<tp:taxon-name><tp:taxon-name-part taxon-name-part-type="order">Coleoptera</tp:taxon-name-part></tp:taxon-name><tp:taxon-name><tp:taxon-name-part taxon-name-part-type="family">Carabidae</tp:taxon-name-part></tp:taxon-name>).</article-title><source>Bollettino della Società Entomologica Italiana</source><volume>142</volume>: <fpage>111</fpage>–<lpage>120</lpage>. <ext-link xlink:type="simple" ext-link-type="uri" xlink:href="http://www.ssnr.it/neri10.pdf">http://www.ssnr.it/neri10.pdf</ext-link></mixed-citation></ref><ref id="B29"><mixed-citation xmlns:xlink="http://www.w3.org/1999/xlink" xlink:type="simple"><person-group><name name-style="western"><surname>Marggi</surname><given-names>W</given-names></name><name name-style="western"><surname>Toledano</surname><given-names>L</given-names></name><name name-style="western"><surname>Neri</surname><given-names>P</given-names></name></person-group> (<year>2017</year>) <source><tp:taxon-name><tp:taxon-name-part taxon-name-part-type="family">Carabidae</tp:taxon-name-part></tp:taxon-name>: <tp:taxon-name><tp:taxon-name-part taxon-name-part-type="tribe">Bembidiini</tp:taxon-name-part></tp:taxon-name>: <tp:taxon-name><tp:taxon-name-part taxon-name-part-type="subtribe">Bembidiina</tp:taxon-name-part></tp:taxon-name>: 294–342. In: Löbl I, Löbl D (Eds) Catalogue of Palaearctic <tp:taxon-name><tp:taxon-name-part taxon-name-part-type="order">Coleoptera</tp:taxon-name-part></tp:taxon-name> (Vol. I). <tp:taxon-name><tp:taxon-name-part taxon-name-part-type="suborder">Archostemata</tp:taxon-name-part></tp:taxon-name> – <tp:taxon-name><tp:taxon-name-part taxon-name-part-type="suborder">Myxophaga</tp:taxon-name-part></tp:taxon-name> – <tp:taxon-name><tp:taxon-name-part taxon-name-part-type="suborder">Adephaga</tp:taxon-name-part></tp:taxon-name>.</source><publisher-name>Brill</publisher-name>, <publisher-loc>Leiden</publisher-loc>, <size units="page">1446 pp</size>.</mixed-citation></ref><ref id="B52"><mixed-citation xmlns:xlink="http://www.w3.org/1999/xlink" xlink:type="simple"><person-group><name name-style="western"><surname>Sundukov</surname><given-names>YN</given-names></name><name name-style="western"><surname>Makarov</surname><given-names>KV</given-names></name></person-group> (<year>2016</year>) <article-title>New or little-known ground beetles (<tp:taxon-name><tp:taxon-name-part taxon-name-part-type="order">Coleoptera</tp:taxon-name-part></tp:taxon-name>: <tp:taxon-name><tp:taxon-name-part taxon-name-part-type="family">Carabidae</tp:taxon-name-part></tp:taxon-name>) of Kunashir Island, Kurile Islands, Russia.</article-title><source>Russian Entomological Journal</source><volume>25</volume>(<issue>2</issue>): <fpage>121</fpage>–<lpage>160</lpage>. <ext-link xlink:type="simple" ext-link-type="doi" xlink:href="10.15298/rusentj.25.2.01">https://doi.org/10.15298/rusentj.25.2.01</ext-link></mixed-citation></ref></ref-list></tp:taxon-treatment>
