# Supplementary material for: Geographic and taxonomic notes, addenda and corrigenda on the subtribe Bembidiina Stephens, 1827 of the 2017 ‘Catalogue of Palaearctic Coleoptera’ (Coleoptera, Carabidae, Bembidiina)
Source: Zookeys. 2021 Jun 16;1044:563–87. doi: 10.3897/zookeys.1044.62593 (PMC8222207; doi:10.3897/zookeys.1044.62593)
Supplement: XML Treatment for Bembidion (Peryphus) obscurellum [file zookeys.1044.62593-treatment5.xml]

<!DOCTYPE tp:taxon-treatment
  PUBLIC "-//TaxonX//DTD Taxonomic Treatment Publishing DTD v0 20100105//EN" "tax-treatment-NSO.dtd">
<tp:taxon-treatment xmlns:tp="http://www.plazi.org/taxpub"><tp:treatment-meta><kwd-group><label>Taxon classification</label><kwd><named-content xmlns:xlink="http://www.w3.org/1999/xlink" content-type="kingdom">Animalia</named-content></kwd><kwd><named-content xmlns:xlink="http://www.w3.org/1999/xlink" content-type="order">Coleoptera</named-content></kwd><kwd><named-content xmlns:xlink="http://www.w3.org/1999/xlink" content-type="family">Carabidae</named-content></kwd></kwd-group><mixed-citation publication-type="journal"><person-group><name><surname>Neri</surname><given-names>Paolo</given-names></name><name><surname>Toledano</surname><given-names>Luca</given-names></name></person-group><article-title>Geographic and taxonomic notes, addenda and corrigenda on the subtribe <tp:taxon-name><tp:taxon-name-part taxon-name-part-type="subtribe">Bembidiina</tp:taxon-name-part></tp:taxon-name> Stephens, 1827 of the 2017 ‘Catalogue of Palaearctic Coleoptera’ (<tp:taxon-name><tp:taxon-name-part taxon-name-part-type="order">Coleoptera</tp:taxon-name-part></tp:taxon-name>, <tp:taxon-name><tp:taxon-name-part taxon-name-part-type="family">Carabidae</tp:taxon-name-part></tp:taxon-name>, <tp:taxon-name><tp:taxon-name-part taxon-name-part-type="subtribe">Bembidiina</tp:taxon-name-part></tp:taxon-name>)</article-title><source>Zookeys</source><day>16</day><month>6</month><year>2021</year><volume>1044</volume><fpage>563</fpage><lpage>587</lpage><pub-id pub-id-type="doi">10.3897/zookeys.1044.62593</pub-id></mixed-citation></tp:treatment-meta><tp:nomenclature><tp:taxon-name><object-id xmlns:xlink="http://www.w3.org/1999/xlink" content-type="arpha" xlink:type="simple">389DE621-EB16-5A8A-AAAB-A928EACB2C33</object-id>
            <tp:taxon-name-part taxon-name-part-type="genus" reg="Bembidion">Bembidion</tp:taxon-name-part> (<tp:taxon-name-part taxon-name-part-type="subgenus" reg="Peryphus">Peryphus</tp:taxon-name-part>) <tp:taxon-name-part taxon-name-part-type="species" reg="obscurellum">obscurellum</tp:taxon-name-part></tp:taxon-name><tp:taxon-authority>Motschulsky, 1845</tp:taxon-authority><tp:nomenclature-citation-list><tp:nomenclature-citation><tp:taxon-name>
                <tp:taxon-name-part taxon-name-part-type="genus" reg="Bembidion">Bembidion</tp:taxon-name-part> (<tp:taxon-name-part taxon-name-part-type="subgenus" reg="Peryphus">Peryphus</tp:taxon-name-part>) <tp:taxon-name-part taxon-name-part-type="species" reg="obscurellum">obscurellum</tp:taxon-name-part> <tp:taxon-name-part taxon-name-part-type="subspecies" reg="turanicum">turanicum</tp:taxon-name-part></tp:taxon-name><comment>Csiki, 1928</comment></tp:nomenclature-citation><tp:nomenclature-citation><tp:taxon-name>
                <tp:taxon-name-part taxon-name-part-type="genus" reg="Bembidion">Bembidion</tp:taxon-name-part> (<tp:taxon-name-part taxon-name-part-type="subgenus" reg="Peryphus">Peryphus</tp:taxon-name-part>) <tp:taxon-name-part taxon-name-part-type="species" reg="obscurellum">obscurellum</tp:taxon-name-part> <tp:taxon-name-part taxon-name-part-type="subspecies" reg="fumipenne">fumipenne</tp:taxon-name-part></tp:taxon-name><comment>Fassati, 1957</comment></tp:nomenclature-citation><tp:nomenclature-citation><tp:taxon-name>
                <tp:taxon-name-part taxon-name-part-type="genus" reg="Bembidion">Bembidion</tp:taxon-name-part> (<tp:taxon-name-part taxon-name-part-type="subgenus" reg="Peryphus">Peryphus</tp:taxon-name-part>) <tp:taxon-name-part taxon-name-part-type="species" reg="obscurellum">obscurellum</tp:taxon-name-part> <tp:taxon-name-part taxon-name-part-type="subspecies" reg="thibeticum">thibeticum</tp:taxon-name-part></tp:taxon-name><comment>Fassati, 1957</comment></tp:nomenclature-citation><tp:nomenclature-citation><tp:taxon-name>
                <tp:taxon-name-part taxon-name-part-type="genus" reg="Bembidion">Bembidion</tp:taxon-name-part> (<tp:taxon-name-part taxon-name-part-type="subgenus" reg="Peryphus">Peryphus</tp:taxon-name-part>) <tp:taxon-name-part taxon-name-part-type="species" reg="obscurellum">obscurellum</tp:taxon-name-part> <tp:taxon-name-part taxon-name-part-type="subspecies" reg="insperatum">insperatum</tp:taxon-name-part></tp:taxon-name><comment>Lutshnik, 1938</comment></tp:nomenclature-citation></tp:nomenclature-citation-list></tp:nomenclature><tp:treatment-sec sec-type="notes" id="SECID0EKBAI"><title>Notes.</title><p><xref ref-type="bibr" rid="B11">Fassati (1957)</xref> describes <tp:taxon-name><tp:taxon-name-part taxon-name-part-type="genus" reg="Bembidion">Bembidion</tp:taxon-name-part> (<tp:taxon-name-part taxon-name-part-type="subgenus" reg="Peryphus">Peryphus</tp:taxon-name-part>) <tp:taxon-name-part taxon-name-part-type="species" reg="fuscicrum">fuscicrum</tp:taxon-name-part> <tp:taxon-name-part taxon-name-part-type="subspecies" reg="thibeticum">thibeticum</tp:taxon-name-part></tp:taxon-name> ssp. nov. and <tp:taxon-name><tp:taxon-name-part taxon-name-part-type="genus" reg="Bembidion">Bembidion</tp:taxon-name-part> (<tp:taxon-name-part taxon-name-part-type="subgenus" reg="Peryphus">Peryphus</tp:taxon-name-part>) <tp:taxon-name-part taxon-name-part-type="species" reg="fuscicrum">fuscicrum</tp:taxon-name-part> <tp:taxon-name-part taxon-name-part-type="subspecies" reg="fumipenne">fumipenne</tp:taxon-name-part></tp:taxon-name> nat. nov.; they are distinguished from the nominotypical form only by the coloration of the elytra. <xref ref-type="bibr" rid="B23">Lindroth (1963)</xref> synonymizes the following taxa with <italic><tp:taxon-name><tp:taxon-name-part taxon-name-part-type="genus" reg="Bembidion">B.</tp:taxon-name-part> <tp:taxon-name-part taxon-name-part-type="species" reg="obscurellum">obscurellum</tp:taxon-name-part></tp:taxon-name></italic> Motschulsky, 1845: <italic><tp:taxon-name><tp:taxon-name-part taxon-name-part-type="genus" reg="Bembidion">B.</tp:taxon-name-part> <tp:taxon-name-part taxon-name-part-type="species" reg="fuscicrum">fuscicrum</tp:taxon-name-part></tp:taxon-name></italic> Motschulsky, 1855, <italic><tp:taxon-name><tp:taxon-name-part taxon-name-part-type="genus" reg="Bembidion">B.</tp:taxon-name-part> <tp:taxon-name-part taxon-name-part-type="species" reg="fuscicrum">fuscicrum</tp:taxon-name-part> <tp:taxon-name-part taxon-name-part-type="subspecies" reg="turanicum">turanicum</tp:taxon-name-part></tp:taxon-name></italic> Csiki, 1928, <italic><tp:taxon-name><tp:taxon-name-part taxon-name-part-type="genus" reg="Bembidion">B.</tp:taxon-name-part> <tp:taxon-name-part taxon-name-part-type="species" reg="fumipenne">fumipenne</tp:taxon-name-part></tp:taxon-name></italic> and <italic><tp:taxon-name><tp:taxon-name-part taxon-name-part-type="genus" reg="Bembidion">B.</tp:taxon-name-part> <tp:taxon-name-part taxon-name-part-type="species" reg="thibeticum">thibeticum</tp:taxon-name-part></tp:taxon-name></italic>, the last two taxa because they are only color varieties. Kryzhanovskij et al. (1995) listed <italic><tp:taxon-name><tp:taxon-name-part taxon-name-part-type="genus" reg="Bembidion">B.</tp:taxon-name-part> <tp:taxon-name-part taxon-name-part-type="species" reg="turanicum">turanicum</tp:taxon-name-part></tp:taxon-name></italic> as a subspecies of <italic><tp:taxon-name><tp:taxon-name-part taxon-name-part-type="genus" reg="Bembidion">B.</tp:taxon-name-part> <tp:taxon-name-part taxon-name-part-type="species" reg="obscurellum">obscurellum</tp:taxon-name-part></tp:taxon-name></italic> and retained <italic><tp:taxon-name><tp:taxon-name-part taxon-name-part-type="genus" reg="Bembidion">B.</tp:taxon-name-part> <tp:taxon-name-part taxon-name-part-type="species" reg="fumipenne">fumipenne</tp:taxon-name-part></tp:taxon-name></italic> and <italic><tp:taxon-name><tp:taxon-name-part taxon-name-part-type="genus" reg="Bembidion">B.</tp:taxon-name-part> <tp:taxon-name-part taxon-name-part-type="species" reg="thibeticum">thibeticum</tp:taxon-name-part></tp:taxon-name></italic> as varieties only; moreover Belousov’s note (Kryzhanovskij et al. 1995: 85, note no. 158) reports that the subspecific situation of this polymorphic species is provisional. Recently, some authors (e.g., <xref ref-type="bibr" rid="B26">Lorenz 2005</xref>; <xref ref-type="bibr" rid="B29">Marggi et al. 2017</xref>) still list <italic><tp:taxon-name><tp:taxon-name-part taxon-name-part-type="genus" reg="Bembidion">B.</tp:taxon-name-part> <tp:taxon-name-part taxon-name-part-type="species" reg="turanicum">turanicum</tp:taxon-name-part></tp:taxon-name></italic>, <italic><tp:taxon-name><tp:taxon-name-part taxon-name-part-type="genus" reg="Bembidion">B.</tp:taxon-name-part> <tp:taxon-name-part taxon-name-part-type="species" reg="fumipenne">fumipenne</tp:taxon-name-part></tp:taxon-name></italic>, and <italic><tp:taxon-name><tp:taxon-name-part taxon-name-part-type="genus" reg="Bembidion">B.</tp:taxon-name-part> <tp:taxon-name-part taxon-name-part-type="species" reg="thibeticum">thibeticum</tp:taxon-name-part></tp:taxon-name></italic> as subspecies of <italic><tp:taxon-name><tp:taxon-name-part taxon-name-part-type="genus" reg="Bembidion">B.</tp:taxon-name-part> <tp:taxon-name-part taxon-name-part-type="species" reg="obscurellum">obscurellum</tp:taxon-name-part></tp:taxon-name></italic>.</p><p>In light of our studies we maintain that the synonymies proposed by <xref ref-type="bibr" rid="B23">Lindroth (1963)</xref> were correct; moreover, our colleague Liang Hongbin (IZCAS, Beijing) confirms our opinion based on the study of hundreds of specimens from Mongolia that clearly show the variability of the species (Liang Hongbin, pers. comm.).</p><p>Regarding <tp:taxon-name><tp:taxon-name-part taxon-name-part-type="genus" reg="Bembidion">Bembidion</tp:taxon-name-part> (<tp:taxon-name-part taxon-name-part-type="subgenus" reg="Peryphus">Peryphus</tp:taxon-name-part>) <tp:taxon-name-part taxon-name-part-type="species" reg="obscurellum">obscurellum</tp:taxon-name-part> <tp:taxon-name-part taxon-name-part-type="subspecies" reg="insperatum">insperatum</tp:taxon-name-part></tp:taxon-name> Lutshnik, 1938, since its discriminating characters are not exclusive but shared by other subspecies, we evaluated the synonymy expressed in <xref ref-type="bibr" rid="B29">Marggi et al. (2017)</xref> and add to the distribution of the species the Russian Caucasus (ST), the region mentioned in the description, as already reported in Kryzhanovskij et al. (1995): Ciscaucasia, Western and Central Greater Caucasus. Current distribution: <bold>E</bold>: DE, NT, <bold>ST</bold>, SV; <bold>A</bold>: AF, CH, ES, IN, KA, KI, KZ, MG, TM, TR, WS, XIZ; <bold>NAR</bold>.</p></tp:treatment-sec><ref-list><ref id="B11"><mixed-citation xmlns:xlink="http://www.w3.org/1999/xlink" xlink:type="simple"><person-group><name name-style="western"><surname>Fassati</surname><given-names>M</given-names></name></person-group> (<year>1957</year>) <article-title>Eine neue Art und drei Rassen von Mittelasiatischen Bembidien aus der Untergattung <italic><tp:taxon-name><tp:taxon-name-part taxon-name-part-type="genus">Peryphus</tp:taxon-name-part></tp:taxon-name></italic> Steph.</article-title><source>Časopis Česckoslovenské Společnosti Entomologické</source><volume>54</volume>: <fpage>312</fpage>–<lpage>321</lpage>.</mixed-citation></ref><ref id="B23"><mixed-citation xmlns:xlink="http://www.w3.org/1999/xlink" xlink:type="simple"><person-group><name name-style="western"><surname>Lindroth</surname><given-names>CH</given-names></name></person-group> (<year>1963</year>) <article-title>The ground-beetles (<tp:taxon-name><tp:taxon-name-part taxon-name-part-type="family">Carabidae</tp:taxon-name-part></tp:taxon-name>, excl. <tp:taxon-name><tp:taxon-name-part taxon-name-part-type="subfamily">Cicindelinae</tp:taxon-name-part></tp:taxon-name>) of Canada and Alaska. Part 3.</article-title><source>Opuscula Entomologica, Supplementum</source><volume>24</volume>: <fpage>201</fpage>–<lpage>408</lpage>.</mixed-citation></ref><ref id="B26"><mixed-citation xmlns:xlink="http://www.w3.org/1999/xlink" xlink:type="simple"><person-group><name name-style="western"><surname>Lorenz</surname><given-names>W</given-names></name></person-group> (<year>2005</year>) Systematic List of Extant Ground Beetles of the World (2<sup>nd</sup> edn.). Tutzing, 530 pp.</mixed-citation></ref><ref id="B29"><mixed-citation xmlns:xlink="http://www.w3.org/1999/xlink" xlink:type="simple"><person-group><name name-style="western"><surname>Marggi</surname><given-names>W</given-names></name><name name-style="western"><surname>Toledano</surname><given-names>L</given-names></name><name name-style="western"><surname>Neri</surname><given-names>P</given-names></name></person-group> (<year>2017</year>) <source><tp:taxon-name><tp:taxon-name-part taxon-name-part-type="family">Carabidae</tp:taxon-name-part></tp:taxon-name>: <tp:taxon-name><tp:taxon-name-part taxon-name-part-type="tribe">Bembidiini</tp:taxon-name-part></tp:taxon-name>: <tp:taxon-name><tp:taxon-name-part taxon-name-part-type="subtribe">Bembidiina</tp:taxon-name-part></tp:taxon-name>: 294–342. In: Löbl I, Löbl D (Eds) Catalogue of Palaearctic <tp:taxon-name><tp:taxon-name-part taxon-name-part-type="order">Coleoptera</tp:taxon-name-part></tp:taxon-name> (Vol. I). <tp:taxon-name><tp:taxon-name-part taxon-name-part-type="suborder">Archostemata</tp:taxon-name-part></tp:taxon-name> – <tp:taxon-name><tp:taxon-name-part taxon-name-part-type="suborder">Myxophaga</tp:taxon-name-part></tp:taxon-name> – <tp:taxon-name><tp:taxon-name-part taxon-name-part-type="suborder">Adephaga</tp:taxon-name-part></tp:taxon-name>.</source><publisher-name>Brill</publisher-name>, <publisher-loc>Leiden</publisher-loc>, <size units="page">1446 pp</size>.</mixed-citation></ref></ref-list></tp:taxon-treatment>
