# Supplementary material for: Geographic and taxonomic notes, addenda and corrigenda on the subtribe Bembidiina Stephens, 1827 of the 2017 ‘Catalogue of Palaearctic Coleoptera’ (Coleoptera, Carabidae, Bembidiina)
Source: Zookeys. 2021 Jun 16;1044:563–87. doi: 10.3897/zookeys.1044.62593 (PMC8222207; doi:10.3897/zookeys.1044.62593)
Supplement: XML Treatment for Bembidion (Peryphus) psuchrum [file zookeys.1044.62593-treatment6.xml]

<!DOCTYPE tp:taxon-treatment
  PUBLIC "-//TaxonX//DTD Taxonomic Treatment Publishing DTD v0 20100105//EN" "tax-treatment-NSO.dtd">
<tp:taxon-treatment xmlns:tp="http://www.plazi.org/taxpub"><tp:treatment-meta><kwd-group><label>Taxon classification</label><kwd><named-content xmlns:xlink="http://www.w3.org/1999/xlink" content-type="kingdom">Animalia</named-content></kwd><kwd><named-content xmlns:xlink="http://www.w3.org/1999/xlink" content-type="order">Coleoptera</named-content></kwd><kwd><named-content xmlns:xlink="http://www.w3.org/1999/xlink" content-type="family">Carabidae</named-content></kwd></kwd-group><mixed-citation publication-type="journal"><person-group><name><surname>Neri</surname><given-names>Paolo</given-names></name><name><surname>Toledano</surname><given-names>Luca</given-names></name></person-group><article-title>Geographic and taxonomic notes, addenda and corrigenda on the subtribe <tp:taxon-name><tp:taxon-name-part taxon-name-part-type="subtribe">Bembidiina</tp:taxon-name-part></tp:taxon-name> Stephens, 1827 of the 2017 ‘Catalogue of Palaearctic Coleoptera’ (<tp:taxon-name><tp:taxon-name-part taxon-name-part-type="order">Coleoptera</tp:taxon-name-part></tp:taxon-name>, <tp:taxon-name><tp:taxon-name-part taxon-name-part-type="family">Carabidae</tp:taxon-name-part></tp:taxon-name>, <tp:taxon-name><tp:taxon-name-part taxon-name-part-type="subtribe">Bembidiina</tp:taxon-name-part></tp:taxon-name>)</article-title><source>Zookeys</source><day>16</day><month>6</month><year>2021</year><volume>1044</volume><fpage>563</fpage><lpage>587</lpage><pub-id pub-id-type="doi">10.3897/zookeys.1044.62593</pub-id></mixed-citation></tp:treatment-meta><tp:nomenclature><tp:taxon-name><object-id xmlns:xlink="http://www.w3.org/1999/xlink" content-type="arpha" xlink:type="simple">26ED701B-0AD4-5AD0-8CE6-F9251E75751A</object-id>
            <tp:taxon-name-part taxon-name-part-type="genus" reg="Bembidion">Bembidion</tp:taxon-name-part> (<tp:taxon-name-part taxon-name-part-type="subgenus" reg="Peryphus">Peryphus</tp:taxon-name-part>) <tp:taxon-name-part taxon-name-part-type="species" reg="psuchrum">psuchrum</tp:taxon-name-part></tp:taxon-name><tp:taxon-authority>Andrewes, 1922</tp:taxon-authority><tp:taxon-status xmlns:xlink="http://www.w3.org/1999/xlink" xlink:type="simple">comb. nov.</tp:taxon-status><xref ref-type="fig" rid="F1">Figures 3</xref><xref ref-type="fig" rid="F2">, 8</xref><tp:nomenclature-citation-list><tp:nomenclature-citation><tp:taxon-name>
                <tp:taxon-name-part taxon-name-part-type="genus" reg="Bembidion">Bembidion</tp:taxon-name-part>
              </tp:taxon-name><comment>(<italic>incertae sedis</italic>) <tp:taxon-name><tp:taxon-name-part taxon-name-part-type="genus" reg="Bembidion"/><tp:taxon-name-part taxon-name-part-type="species" reg="psuchrum">psuchrum</tp:taxon-name-part></tp:taxon-name> Andrewes, 1922</comment></tp:nomenclature-citation></tp:nomenclature-citation-list></tp:nomenclature><tp:treatment-sec sec-type="material" id="SECID0EDLAI"><title>Examined material.</title><p>1 ♂, holotype of <italic><tp:taxon-name><tp:taxon-name-part taxon-name-part-type="genus" reg="Bembidium">Bembidium</tp:taxon-name-part> <tp:taxon-name-part taxon-name-part-type="species" reg="psuchrum">psuchrum</tp:taxon-name-part></tp:taxon-name></italic> Andrewes, “♂ 1995 [no. dissection by Müller-Motzfeld] // Holo / type [round, bordered in red] // Type [round, bordered in red] // <italic>Bembidium / psuchrum</italic> Andr. / Type [handwritten] / H. E. Andrewes det. [printed] // Brit. Mus. / 1923-24 // Bunderdhunga V. / W. Almora Divis. / 8000–12000 feet / June’ 19 H.G.C. [printed] // 3120 [printed]” (<named-content xmlns:xlink="http://www.w3.org/1999/xlink" content-type="dwc:institutional_code" xlink:type="simple">NHMUK</named-content>); 1 ♂, “Inde / Himachal Pradesh / Mahari // 3500m / 18.VIII.80 / G. Ledoux” (<abbrev xmlns:xlink="http://www.w3.org/1999/xlink" xlink:title="coll. Luca Toledano, Verona, Italy" id="ABBRID0EJMAI" xlink:type="simple">CTVR</abbrev>) (Fig. <xref ref-type="fig" rid="F1">3</xref>).</p></tp:treatment-sec><tp:treatment-sec sec-type="notes" id="SECID0ERMAI"><title>Note.</title><p>The holotype is in perfect condition and the slide with the aedeagus, on a label mounted on the same pin as the specimen, is clear and well preserved.</p></tp:treatment-sec><tp:treatment-sec sec-type="type locality" id="SECID0EWMAI"><title>Type locality.</title><p>Kumaon, West Almora, Bunderdhunga, 8000–12000 ft. [India, Uttarakhand] (<xref ref-type="bibr" rid="B1">Andrewes 1922</xref>).</p></tp:treatment-sec><tp:treatment-sec sec-type="redescription" id="SECID0EANAI"><title>Redescription of the holotype.</title><p>Total body length 3.90 mm. <bold><italic>Coloration</italic></bold>: head, pronotum and elytra black, metallic. Palps dark brown with last palpomere light. Legs with femora black metallic and apex slightly lighter, tibiae reddish and tarsi reddish with blackish metallic reflections. Antennae reddish black with metallic reflections. <bold><italic>Head</italic></bold>: maximum width, including eyes, 0.82 mm; interocular distance 0.55 mm; frons and clypeus smooth with a few transverse lines, neck microsculptured at base; evident, smooth, deep frontal furrows, ending behind at the second supraorbital seta. Eyes moderately convex, temples slightly convex and oblique towards neck. Antennae long 2.05 mm. <bold><italic>Pronotum</italic></bold>: length along mid line 0.84 mm; width of anterior margin 0.77 mm, maximum width 0.93 mm, width of base 0.61 mm; pronotal width/pronotal length ratio 1.11; very convex, barely transverse; sides entirely rebordered, narrowing with an evident sinuous curve towards the base with which they form a slightly acute corner; marginal gutter very narrow, of homogeneous width; whole surface glossy, laterobasal carina not very evident; median line evident, slightly widened at base; transverse anterior semilunar impression with a few punctures; basal transverse impression punctured between the subquadrate, not deep, basal foveae. <bold><italic>Elytra</italic></bold>: length 2.37 mm, maximum overall elytral width, slightly beyond the middle, 1.59 mm; oval, moderately convex, evident and rounded shoulders; humeral margin reaching stria 5; totally glossy, faint trace of microsculpture only at the extreme apex. Striae with evident punctation, mainly on disc, barely visible at apex; the very faint punctation is visible also at apex. Evident apical stria.</p></tp:treatment-sec><tp:treatment-sec sec-type="Male genitalia" id="SECID0ESNAI"><title>Male genitalia.</title><p>Medium sized (0.91 mm) aedeagus (Fig. <xref ref-type="fig" rid="F2">8</xref>), concave ventral margin with apex bent ventrally; central brush completely inside the median lobe, medium sized main sclerite, moderately wide and sinuate.</p></tp:treatment-sec><tp:treatment-sec sec-type="Conclusion" id="SECID0E3NAI"><title>Conclusion.</title><p>The study of the holotype of the species, currently listed as <italic><tp:taxon-name><tp:taxon-name-part taxon-name-part-type="genus" reg="Bembidion">Bembidion</tp:taxon-name-part></tp:taxon-name></italic> “incertae sedis” (<xref ref-type="bibr" rid="B29">Marggi et al. 2017</xref>), suggests that the species could be assigned to the subgenus <tp:taxon-name><tp:taxon-name-part taxon-name-part-type="genus" reg="Bembidion"/><tp:taxon-name-part taxon-name-part-type="subgenus" reg="Peryphus">Peryphus</tp:taxon-name-part></tp:taxon-name> Dejean, 1821.</p><fig id="F2" position="float" orientation="portrait"><object-id xmlns:xlink="http://www.w3.org/1999/xlink" content-type="doi" xlink:type="simple">10.3897/zookeys.1044.62593.figures5-9</object-id><object-id xmlns:xlink="http://www.w3.org/1999/xlink" content-type="arpha" xlink:type="simple">A303F959-CBC6-5094-9DFD-36FB86D14973</object-id><label>Figures 5–9.</label><caption><p>Median lobe of the aedeagi of <bold>5</bold><tp:taxon-name><tp:taxon-name-part taxon-name-part-type="genus" reg="Bembidion">Bembidion</tp:taxon-name-part> (<tp:taxon-name-part taxon-name-part-type="subgenus" reg="Peryphanes">Peryphanes</tp:taxon-name-part>) <tp:taxon-name-part taxon-name-part-type="species" reg="sanatum">sanatum</tp:taxon-name-part></tp:taxon-name> Bates, 1883, holotype (<named-content xmlns:xlink="http://www.w3.org/1999/xlink" content-type="dwc:institutional_code" xlink:type="simple">NHMUK</named-content>), 1.55 mm <bold>6</bold><tp:taxon-name><tp:taxon-name-part taxon-name-part-type="genus" reg="Bembidion">B.</tp:taxon-name-part> (<tp:taxon-name-part taxon-name-part-type="subgenus" reg="Peryphanes">P.</tp:taxon-name-part>) <tp:taxon-name-part taxon-name-part-type="species" reg="dostali">dostali</tp:taxon-name-part></tp:taxon-name> Kirschenhofer, 1984, paratype (<named-content xmlns:xlink="http://www.w3.org/1999/xlink" content-type="dwc:institutional_code" xlink:type="simple">NHMW</named-content>), 1.53 mm <bold>7</bold><tp:taxon-name><tp:taxon-name-part taxon-name-part-type="genus" reg="Bembidion">B.</tp:taxon-name-part> (<tp:taxon-name-part taxon-name-part-type="subgenus" reg="Peryphanes">P.</tp:taxon-name-part>) <tp:taxon-name-part taxon-name-part-type="species" reg="lulinense">lulinense</tp:taxon-name-part></tp:taxon-name> Habu, 1973 (drawing from Habu 1973), 1.41 mm <bold>8</bold><tp:taxon-name><tp:taxon-name-part taxon-name-part-type="genus" reg="Bembidion">Bembidion</tp:taxon-name-part> (<tp:taxon-name-part taxon-name-part-type="subgenus" reg="Peryphus">Peryphus</tp:taxon-name-part>) <tp:taxon-name-part taxon-name-part-type="species" reg="psuchrum">psuchrum</tp:taxon-name-part></tp:taxon-name> Andrewes, 1935, holotype (<named-content xmlns:xlink="http://www.w3.org/1999/xlink" content-type="dwc:institutional_code" xlink:type="simple">NHMUK</named-content>), 0.91 mm <bold>9</bold><tp:taxon-name><tp:taxon-name-part taxon-name-part-type="genus" reg="Bembidion">Bembidion</tp:taxon-name-part> (<tp:taxon-name-part taxon-name-part-type="subgenus" reg="Plataphus">Plataphus</tp:taxon-name-part>) <tp:taxon-name-part taxon-name-part-type="species" reg="pseudolucillum">pseudolucillum</tp:taxon-name-part></tp:taxon-name> Netolitzky, paratype (<named-content xmlns:xlink="http://www.w3.org/1999/xlink" content-type="dwc:institutional_code" xlink:type="simple">NHMW</named-content>), 0.80 mm.</p></caption><graphic xmlns:xlink="http://www.w3.org/1999/xlink" xlink:href="zookeys-1044-563-g002.jpg" position="float" orientation="portrait" xlink:type="simple" id="oo_555047.jpg"><uri content-type="original_file" xlink:type="simple">https://binary.pensoft.net/fig/555047</uri></graphic></fig></tp:treatment-sec><tp:treatment-sec><!--Section generated to contain objects referenced in tp:taxon-treatment.--><fig id="F1" position="float" orientation="portrait"><object-id xmlns:xlink="http://www.w3.org/1999/xlink" content-type="doi" xlink:type="simple">10.3897/zookeys.1044.62593.figures1-4</object-id><object-id xmlns:xlink="http://www.w3.org/1999/xlink" content-type="arpha" xlink:type="simple">1DF4774E-FB1B-56E5-8A59-6BB89AC3FA2E</object-id><label>Figures 1–4.</label><caption><p>Habitus of <bold>1</bold><tp:taxon-name><tp:taxon-name-part taxon-name-part-type="genus" reg="Bembidion">Bembidion</tp:taxon-name-part> (<tp:taxon-name-part taxon-name-part-type="subgenus" reg="Peryphanes">Peryphanes</tp:taxon-name-part>) <tp:taxon-name-part taxon-name-part-type="species" reg="sanatum">sanatum</tp:taxon-name-part></tp:taxon-name> Bates, 1883, holotype (<named-content xmlns:xlink="http://www.w3.org/1999/xlink" content-type="dwc:institutional_code" xlink:type="simple">NHMUK</named-content>), 5.60 mm <bold>2</bold><tp:taxon-name><tp:taxon-name-part taxon-name-part-type="genus" reg="Bembidion">B.</tp:taxon-name-part> (<tp:taxon-name-part taxon-name-part-type="subgenus" reg="Plataphus">Plataphus</tp:taxon-name-part>) <tp:taxon-name-part taxon-name-part-type="species" reg="pseudolucillum">pseudolucillum</tp:taxon-name-part></tp:taxon-name> Netolitzky, 1938 from Kibune, Kyoto (<named-content xmlns:xlink="http://www.w3.org/1999/xlink" content-type="dwc:institutional_code" xlink:type="simple">NHMW</named-content>), 4.20 mm <bold>3</bold><tp:taxon-name><tp:taxon-name-part taxon-name-part-type="genus" reg="Bembidion">B.</tp:taxon-name-part> (<tp:taxon-name-part taxon-name-part-type="subgenus" reg="Peryphus">Peryphus</tp:taxon-name-part>) <tp:taxon-name-part taxon-name-part-type="species" reg="psuchrum">psuchrum</tp:taxon-name-part></tp:taxon-name> Andrewes, 1935 Inde, Himachal Pradesh, Mahari, 3500 m (<abbrev xmlns:xlink="http://www.w3.org/1999/xlink" xlink:title="coll. Luca Toledano, Verona, Italy" id="ABBRID0E6UBG" xlink:type="simple">CTVR</abbrev>), 3.50 mm <bold>4</bold> labels of the holotype of <italic><tp:taxon-name><tp:taxon-name-part taxon-name-part-type="genus" reg="Bembidion">Bembidion</tp:taxon-name-part> <tp:taxon-name-part taxon-name-part-type="species" reg="sapporense">sapporense</tp:taxon-name-part></tp:taxon-name></italic> Jedlička (<named-content xmlns:xlink="http://www.w3.org/1999/xlink" content-type="dwc:institutional_code" xlink:type="simple">NMPC</named-content>). Photographs: Luca Toledano.</p></caption><graphic xmlns:xlink="http://www.w3.org/1999/xlink" xlink:href="zookeys-1044-563-g001.jpg" position="float" orientation="portrait" xlink:type="simple" id="oo_555046.jpg"><uri content-type="original_file" xlink:type="simple">https://binary.pensoft.net/fig/555046</uri></graphic></fig></tp:treatment-sec><ref-list><ref id="B1"><mixed-citation xmlns:xlink="http://www.w3.org/1999/xlink" xlink:type="simple"><person-group><name name-style="western"><surname>Andrewes</surname><given-names>HE</given-names></name></person-group> (<year>1922</year>) <article-title>Notes on Oriental <tp:taxon-name><tp:taxon-name-part taxon-name-part-type="family">Carabidae</tp:taxon-name-part></tp:taxon-name>. IV. Some new species of <italic><tp:taxon-name><tp:taxon-name-part taxon-name-part-type="genus">Bembidium</tp:taxon-name-part></tp:taxon-name></italic> from the Himalayas (cont.).</article-title><source>Entomologist’s Monthly Magazine</source><volume>58</volume>: <fpage>238</fpage>–<lpage>242</lpage>.</mixed-citation></ref><ref id="B29"><mixed-citation xmlns:xlink="http://www.w3.org/1999/xlink" xlink:type="simple"><person-group><name name-style="western"><surname>Marggi</surname><given-names>W</given-names></name><name name-style="western"><surname>Toledano</surname><given-names>L</given-names></name><name name-style="western"><surname>Neri</surname><given-names>P</given-names></name></person-group> (<year>2017</year>) <source><tp:taxon-name><tp:taxon-name-part taxon-name-part-type="family">Carabidae</tp:taxon-name-part></tp:taxon-name>: <tp:taxon-name><tp:taxon-name-part taxon-name-part-type="tribe">Bembidiini</tp:taxon-name-part></tp:taxon-name>: <tp:taxon-name><tp:taxon-name-part taxon-name-part-type="subtribe">Bembidiina</tp:taxon-name-part></tp:taxon-name>: 294–342. In: Löbl I, Löbl D (Eds) Catalogue of Palaearctic <tp:taxon-name><tp:taxon-name-part taxon-name-part-type="order">Coleoptera</tp:taxon-name-part></tp:taxon-name> (Vol. I). <tp:taxon-name><tp:taxon-name-part taxon-name-part-type="suborder">Archostemata</tp:taxon-name-part></tp:taxon-name> – <tp:taxon-name><tp:taxon-name-part taxon-name-part-type="suborder">Myxophaga</tp:taxon-name-part></tp:taxon-name> – <tp:taxon-name><tp:taxon-name-part taxon-name-part-type="suborder">Adephaga</tp:taxon-name-part></tp:taxon-name>.</source><publisher-name>Brill</publisher-name>, <publisher-loc>Leiden</publisher-loc>, <size units="page">1446 pp</size>.</mixed-citation></ref></ref-list></tp:taxon-treatment>
