# Supplementary material for: Geographic and taxonomic notes, addenda and corrigenda on the subtribe Bembidiina Stephens, 1827 of the 2017 ‘Catalogue of Palaearctic Coleoptera’ (Coleoptera, Carabidae, Bembidiina)
Source: Zookeys. 2021 Jun 16;1044:563–87. doi: 10.3897/zookeys.1044.62593 (PMC8222207; doi:10.3897/zookeys.1044.62593)
Supplement: XML Treatment for Bembidion (Plataphus) pseudolucillum [file zookeys.1044.62593-treatment8.xml]

<!DOCTYPE tp:taxon-treatment
  PUBLIC "-//TaxonX//DTD Taxonomic Treatment Publishing DTD v0 20100105//EN" "tax-treatment-NSO.dtd">
<tp:taxon-treatment xmlns:tp="http://www.plazi.org/taxpub"><tp:treatment-meta><kwd-group><label>Taxon classification</label><kwd><named-content xmlns:xlink="http://www.w3.org/1999/xlink" content-type="kingdom">Animalia</named-content></kwd><kwd><named-content xmlns:xlink="http://www.w3.org/1999/xlink" content-type="order">Coleoptera</named-content></kwd><kwd><named-content xmlns:xlink="http://www.w3.org/1999/xlink" content-type="family">Carabidae</named-content></kwd></kwd-group><mixed-citation publication-type="journal"><person-group><name><surname>Neri</surname><given-names>Paolo</given-names></name><name><surname>Toledano</surname><given-names>Luca</given-names></name></person-group><article-title>Geographic and taxonomic notes, addenda and corrigenda on the subtribe <tp:taxon-name><tp:taxon-name-part taxon-name-part-type="subtribe">Bembidiina</tp:taxon-name-part></tp:taxon-name> Stephens, 1827 of the 2017 ‘Catalogue of Palaearctic Coleoptera’ (<tp:taxon-name><tp:taxon-name-part taxon-name-part-type="order">Coleoptera</tp:taxon-name-part></tp:taxon-name>, <tp:taxon-name><tp:taxon-name-part taxon-name-part-type="family">Carabidae</tp:taxon-name-part></tp:taxon-name>, <tp:taxon-name><tp:taxon-name-part taxon-name-part-type="subtribe">Bembidiina</tp:taxon-name-part></tp:taxon-name>)</article-title><source>Zookeys</source><day>16</day><month>6</month><year>2021</year><volume>1044</volume><fpage>563</fpage><lpage>587</lpage><pub-id pub-id-type="doi">10.3897/zookeys.1044.62593</pub-id></mixed-citation></tp:treatment-meta><tp:nomenclature><tp:taxon-name><object-id xmlns:xlink="http://www.w3.org/1999/xlink" content-type="arpha" xlink:type="simple">72A96E57-2D16-5EF9-862C-6B110F5D5552</object-id>
            <tp:taxon-name-part taxon-name-part-type="genus" reg="Bembidion">Bembidion</tp:taxon-name-part> (<tp:taxon-name-part taxon-name-part-type="subgenus" reg="Plataphus">Plataphus</tp:taxon-name-part>) <tp:taxon-name-part taxon-name-part-type="species" reg="pseudolucillum">pseudolucillum</tp:taxon-name-part></tp:taxon-name><tp:taxon-authority>Netolitzky, 1938</tp:taxon-authority><tp:taxon-status xmlns:xlink="http://www.w3.org/1999/xlink" xlink:type="simple">comb. nov.</tp:taxon-status><xref ref-type="fig" rid="F1">Figures 2</xref><xref ref-type="fig" rid="F2">, 9</xref><tp:nomenclature-citation-list><tp:nomenclature-citation><tp:taxon-name>
                <tp:taxon-name-part taxon-name-part-type="genus" reg="Bembidion">Bembidion</tp:taxon-name-part> (<tp:taxon-name-part taxon-name-part-type="subgenus" reg="Peryphus">Peryphus</tp:taxon-name-part>) <tp:taxon-name-part taxon-name-part-type="species" reg="pseudolucillum">pseudolucillum</tp:taxon-name-part></tp:taxon-name><comment>Netolitzky, 1938</comment></tp:nomenclature-citation></tp:nomenclature-citation-list></tp:nomenclature><tp:treatment-sec sec-type="material" id="SECID0E13AI"><title>Material examined.</title><p>1 ♀, “Japan / Settsu / Katsuoji / 16.VI.24 / J.E.A. Lewis [printed] // 199 [handwritten] // Type [red, printed] // <italic>pseudolucillum</italic> Net. / Type Netolitzky 37 // <italic>Peryphus</italic> // H.E. Andrewes coll. / B.M. 1945-97 [printed]” (<named-content xmlns:xlink="http://www.w3.org/1999/xlink" content-type="dwc:institutional_code" xlink:type="simple">NHMUK</named-content>). 3 ♀♀, on the same pin, “Oku Nikko / Nabagawa / 8.9.1937 / Jano, Jap. [handwritten] // <italic>pseudolucillum</italic> / det. Netolitzky [handwritten] // H.E. Andrewes coll. / B.M. 1945-97 [printed]” (<named-content xmlns:xlink="http://www.w3.org/1999/xlink" content-type="dwc:institutional_code" xlink:type="simple">NHMUK</named-content>). 1 ♀, “Japan / Settsu / Katsuoji / J.E.A. Lewis [handwritten] // [one deleted label] // <italic>Peryphus</italic> sp. / striis mediocr- / punctat [illegible] / dt Netolitzky [handwritten] // mit Type / Brit. Museum / identisch Net. [handwritten] // Coll. / Netolitzky [printed] // <italic>pseudolucillum</italic> Net / Cotypus Netolitzky 37 [handwritten] // CO / TYPUS [red, printed] // Coll. / Netolitzky [printed]” (<named-content xmlns:xlink="http://www.w3.org/1999/xlink" content-type="dwc:institutional_code" xlink:type="simple">NHMW</named-content>). 1 ♂, “Oku Nikko / Nabagawa / 8.9.37 Jano [handwritten] // <italic>pseudolucillum</italic> / dt. Netolitzky [handwritten, contoured in red] // coll. / Netolitzky [printed]” (<named-content xmlns:xlink="http://www.w3.org/1999/xlink" content-type="dwc:institutional_code" xlink:type="simple">NHMW</named-content>); from the handwritten label contoured in red we deduce that this last specimen was considered by Netolitzky as a paratype. 1 ♂, 2 ♀♀, on the same pin, “Oku Nikko / Nabagawa / 8.9.37 Jano [handwritten] // coll. / Netolitzky [printed] // <italic>pseudolucillum</italic> / dt. Netolitzky [handwritten]” (<named-content xmlns:xlink="http://www.w3.org/1999/xlink" content-type="dwc:institutional_code" xlink:type="simple">NHMW</named-content>); we mounted the ♂ on a separate pin, the labels have been photocopied in order to mount the specimens on separate pins, and the ♂, dissected, bears the slide with the aedeagus mounted in euparal on the same pin. 1 ♂, “Kibune, Kyoto / 12-IV-1950 / Leg. S. Uéno [handwritten] // Acqu.-Nr. / 1951-23 [printed] // Coll. / Meyer // <italic>pseudolucillum</italic> / <xref ref-type="bibr" rid="B44">Netolitzky 1938</xref> [handwritten] / Det. S. Uéno [printed]” (<named-content xmlns:xlink="http://www.w3.org/1999/xlink" content-type="dwc:institutional_code" xlink:type="simple">NHMW</named-content>) (Fig. <xref ref-type="fig" rid="F1">2</xref>). 2 ♀♀, “Kibune, Kyoto / 12-IV-1950 / Leg. S. Uéno [handwritten] // Acqu.-Nr. / 1951-23 [printed] // Coll. / Meyer // <italic>pseudolucillum</italic> [handwritten] / det. Paul Meyer [printed]” (<named-content xmlns:xlink="http://www.w3.org/1999/xlink" content-type="dwc:institutional_code" xlink:type="simple">NHMW</named-content>). 1 ♂, “Japan G. Lewis // Japan. Lewis // Sharp Coll. 1905-313 // <italic>Bembidion</italic> cfr. <italic>pseudolucillum</italic> det. L. <xref ref-type="bibr" rid="B54">Toledano 2008</xref> // <abbrev xmlns:xlink="http://www.w3.org/1999/xlink" xlink:title="coll. Luca Toledano, Verona, Italy" id="ABBRID0EMCBI" xlink:type="simple">CTVR</abbrev> Coll. Toledano Verona – Italy” (<abbrev xmlns:xlink="http://www.w3.org/1999/xlink" xlink:title="coll. Luca Toledano, Verona, Italy" id="ABBRID0EQCBI" xlink:type="simple">CTVR</abbrev>). 1 ♂, “Kujukawa / Aomori Pref. / Honehu Japan / 10.9.54 [handwritten] // Bembidion / pseudolucillum / <xref ref-type="bibr" rid="B44">Netolitzky 1938</xref> / det. L. Toledano 2011 [printed] // <abbrev xmlns:xlink="http://www.w3.org/1999/xlink" xlink:title="coll. Luca Toledano, Verona, Italy" id="ABBRID0EHDBI" xlink:type="simple">CTVR</abbrev> / Coll. Toledano / Verona – Italy [printed]” (<abbrev xmlns:xlink="http://www.w3.org/1999/xlink" xlink:title="coll. Luca Toledano, Verona, Italy" id="ABBRID0ELDBI" xlink:type="simple">CTVR</abbrev>). 7 ♀♀, “Numata, Yumma Pref., Honshu Japan” (<abbrev xmlns:xlink="http://www.w3.org/1999/xlink" xlink:title="coll. Luca Toledano, Verona, Italy" id="ABBRID0EPDBI" xlink:type="simple">CTVR</abbrev>, <abbrev xmlns:xlink="http://www.w3.org/1999/xlink" xlink:title="coll. Paolo Neri, Forlì, Italy" id="ABBRID0ETDBI" xlink:type="simple">PN</abbrev>). 1 ♀, “Amagi-Pass, Kawazu-cho, Shizuoka pref.” (<abbrev xmlns:xlink="http://www.w3.org/1999/xlink" xlink:title="coll. Luca Toledano, Verona, Italy" id="ABBRID0EXDBI" xlink:type="simple">CTVR</abbrev>). 1 ♀, “Sanjo-valley, Tabayama vill., Yamanashi-pref.” (<abbrev xmlns:xlink="http://www.w3.org/1999/xlink" xlink:title="coll. Luca Toledano, Verona, Italy" id="ABBRID0E2DBI" xlink:type="simple">CTVR</abbrev>). 1 ♀, “J. Honshu, Shiga-ken, Mikunidakeyama, E slope, 700 m” (<abbrev xmlns:xlink="http://www.w3.org/1999/xlink" xlink:title="coll. Luca Toledano, Verona, Italy" id="ABBRID0E6DBI" xlink:type="simple">CTVR</abbrev>). 2 ♀♀, 3 ♂♂, “Japan, Mt. Hiba, Saljo, Hiroshima pref.” (<abbrev xmlns:xlink="http://www.w3.org/1999/xlink" xlink:title="coll. Luca Toledano, Verona, Italy" id="ABBRID0EDEBI" xlink:type="simple">CTVR</abbrev>, <abbrev xmlns:xlink="http://www.w3.org/1999/xlink" xlink:title="coll. Paolo Neri, Forlì, Italy" id="ABBRID0EHEBI" xlink:type="simple">PN</abbrev>).</p></tp:treatment-sec><tp:treatment-sec sec-type="notes" id="SECID0ELEBI"><title>Notes.</title><p><xref ref-type="bibr" rid="B44">Netolitzky (1938)</xref> describes <tp:taxon-name><tp:taxon-name-part taxon-name-part-type="genus" reg="Bembidion">Bembidion</tp:taxon-name-part> (<tp:taxon-name-part taxon-name-part-type="subgenus" reg="Peryphus">Peryphus</tp:taxon-name-part>) <tp:taxon-name-part taxon-name-part-type="species" reg="pseudolucillum">pseudolucillum</tp:taxon-name-part></tp:taxon-name> from Settsu (Japan), assigning it to the group of <italic><tp:taxon-name><tp:taxon-name-part taxon-name-part-type="genus" reg="Bembidion">B.</tp:taxon-name-part> <tp:taxon-name-part taxon-name-part-type="species" reg="nitidulum">nitidulum</tp:taxon-name-part></tp:taxon-name></italic> Marsham, 1802, s. l. (= <italic><tp:taxon-name><tp:taxon-name-part taxon-name-part-type="genus" reg="Bembidion">B.</tp:taxon-name-part> <tp:taxon-name-part taxon-name-part-type="species" reg="deletum">deletum</tp:taxon-name-part></tp:taxon-name></italic> Serville, 1821); again <xref ref-type="bibr" rid="B45">Netolitzky (1943a</xref>, <xref ref-type="bibr" rid="B46">1943b</xref>) found it difficult to find a correct position for the species in his Bestimmungs-Tabellen: he mentions similarities both with species of two subgenera, <italic><tp:taxon-name><tp:taxon-name-part taxon-name-part-type="genus" reg="Bembidionetolitzya">Bembidionetolitzya</tp:taxon-name-part></tp:taxon-name></italic> Strand, 1929 and <italic><tp:taxon-name><tp:taxon-name-part taxon-name-part-type="genus" reg="Peryphus">Peryphus</tp:taxon-name-part></tp:taxon-name></italic> Dejean, 1821, but preferred the latter. <xref ref-type="bibr" rid="B18">Jedlička (1965)</xref>, in his monograph on the <tp:taxon-name><tp:taxon-name-part taxon-name-part-type="tribe">Bembidiini</tp:taxon-name-part></tp:taxon-name> of Eastern Asia, includes the species in the keys for subgenus <tp:taxon-name><tp:taxon-name-part taxon-name-part-type="genus" reg="Plataphus">Plataphus</tp:taxon-name-part></tp:taxon-name> Motschulsky, 1864 and that of the subgenus <tp:taxon-name><tp:taxon-name-part taxon-name-part-type="genus" reg="Plataphus"/><tp:taxon-name-part taxon-name-part-type="subgenus" reg="Peryphus">Peryphus</tp:taxon-name-part></tp:taxon-name>. The species is listed in “incertae sedis” in the last catalogues (e.g., <xref ref-type="bibr" rid="B28">Marggi et al. 2003</xref>; <xref ref-type="bibr" rid="B26">Lorenz 2005</xref>; <xref ref-type="bibr" rid="B29">Marggi et al. 2017</xref>).</p></tp:treatment-sec><tp:treatment-sec sec-type="Conclusions" id="SECID0ETHBI"><title>Conclusions.</title><p>The examination of the holotype and of the aedeagus (Fig. <xref ref-type="fig" rid="F2">9</xref>) shows that the species belongs to subgenus <tp:taxon-name><tp:taxon-name-part taxon-name-part-type="genus" reg="Bembidion"/><tp:taxon-name-part taxon-name-part-type="subgenus" reg="Plataphus">Plataphus</tp:taxon-name-part></tp:taxon-name> Motschulsky, 1864. The doubts regarding the systematic position of the species are due to its pronotal convexity, more evident than in other species of the subgenus. We added to all the non-type specimens the following label: <tp:taxon-name><tp:taxon-name-part taxon-name-part-type="genus" reg="Bembidion">Bembidion</tp:taxon-name-part> (<tp:taxon-name-part taxon-name-part-type="subgenus" reg="Plataphus">Plataphus</tp:taxon-name-part>) <tp:taxon-name-part taxon-name-part-type="species" reg="pseudolucillum">pseudolucillum</tp:taxon-name-part></tp:taxon-name> Net. – det. Neri and Toledano 2020. The species length varies from 3.6 to 4.7 mm, the aedeagus from 0.75 to 0.84 mm.</p></tp:treatment-sec><tp:treatment-sec><!--Section generated to contain objects referenced in tp:taxon-treatment.--><fig id="F1" position="float" orientation="portrait"><object-id xmlns:xlink="http://www.w3.org/1999/xlink" content-type="doi" xlink:type="simple">10.3897/zookeys.1044.62593.figures1-4</object-id><object-id xmlns:xlink="http://www.w3.org/1999/xlink" content-type="arpha" xlink:type="simple">1DF4774E-FB1B-56E5-8A59-6BB89AC3FA2E</object-id><label>Figures 1–4.</label><caption><p>Habitus of <bold>1</bold><tp:taxon-name><tp:taxon-name-part taxon-name-part-type="genus" reg="Bembidion">Bembidion</tp:taxon-name-part> (<tp:taxon-name-part taxon-name-part-type="subgenus" reg="Peryphanes">Peryphanes</tp:taxon-name-part>) <tp:taxon-name-part taxon-name-part-type="species" reg="sanatum">sanatum</tp:taxon-name-part></tp:taxon-name> Bates, 1883, holotype (<named-content xmlns:xlink="http://www.w3.org/1999/xlink" content-type="dwc:institutional_code" xlink:type="simple">NHMUK</named-content>), 5.60 mm <bold>2</bold><tp:taxon-name><tp:taxon-name-part taxon-name-part-type="genus" reg="Bembidion">B.</tp:taxon-name-part> (<tp:taxon-name-part taxon-name-part-type="subgenus" reg="Plataphus">Plataphus</tp:taxon-name-part>) <tp:taxon-name-part taxon-name-part-type="species" reg="pseudolucillum">pseudolucillum</tp:taxon-name-part></tp:taxon-name> Netolitzky, 1938 from Kibune, Kyoto (<named-content xmlns:xlink="http://www.w3.org/1999/xlink" content-type="dwc:institutional_code" xlink:type="simple">NHMW</named-content>), 4.20 mm <bold>3</bold><tp:taxon-name><tp:taxon-name-part taxon-name-part-type="genus" reg="Bembidion">B.</tp:taxon-name-part> (<tp:taxon-name-part taxon-name-part-type="subgenus" reg="Peryphus">Peryphus</tp:taxon-name-part>) <tp:taxon-name-part taxon-name-part-type="species" reg="psuchrum">psuchrum</tp:taxon-name-part></tp:taxon-name> Andrewes, 1935 Inde, Himachal Pradesh, Mahari, 3500 m (<abbrev xmlns:xlink="http://www.w3.org/1999/xlink" xlink:title="coll. Luca Toledano, Verona, Italy" id="ABBRID0E6UBG" xlink:type="simple">CTVR</abbrev>), 3.50 mm <bold>4</bold> labels of the holotype of <italic><tp:taxon-name><tp:taxon-name-part taxon-name-part-type="genus" reg="Bembidion">Bembidion</tp:taxon-name-part> <tp:taxon-name-part taxon-name-part-type="species" reg="sapporense">sapporense</tp:taxon-name-part></tp:taxon-name></italic> Jedlička (<named-content xmlns:xlink="http://www.w3.org/1999/xlink" content-type="dwc:institutional_code" xlink:type="simple">NMPC</named-content>). Photographs: Luca Toledano.</p></caption><graphic xmlns:xlink="http://www.w3.org/1999/xlink" xlink:href="zookeys-1044-563-g001.jpg" position="float" orientation="portrait" xlink:type="simple" id="oo_555046.jpg"><uri content-type="original_file" xlink:type="simple">https://binary.pensoft.net/fig/555046</uri></graphic></fig><fig id="F2" position="float" orientation="portrait"><object-id xmlns:xlink="http://www.w3.org/1999/xlink" content-type="doi" xlink:type="simple">10.3897/zookeys.1044.62593.figures5-9</object-id><object-id xmlns:xlink="http://www.w3.org/1999/xlink" content-type="arpha" xlink:type="simple">A303F959-CBC6-5094-9DFD-36FB86D14973</object-id><label>Figures 5–9.</label><caption><p>Median lobe of the aedeagi of <bold>5</bold><tp:taxon-name><tp:taxon-name-part taxon-name-part-type="genus" reg="Bembidion">Bembidion</tp:taxon-name-part> (<tp:taxon-name-part taxon-name-part-type="subgenus" reg="Peryphanes">Peryphanes</tp:taxon-name-part>) <tp:taxon-name-part taxon-name-part-type="species" reg="sanatum">sanatum</tp:taxon-name-part></tp:taxon-name> Bates, 1883, holotype (<named-content xmlns:xlink="http://www.w3.org/1999/xlink" content-type="dwc:institutional_code" xlink:type="simple">NHMUK</named-content>), 1.55 mm <bold>6</bold><tp:taxon-name><tp:taxon-name-part taxon-name-part-type="genus" reg="Bembidion">B.</tp:taxon-name-part> (<tp:taxon-name-part taxon-name-part-type="subgenus" reg="Peryphanes">P.</tp:taxon-name-part>) <tp:taxon-name-part taxon-name-part-type="species" reg="dostali">dostali</tp:taxon-name-part></tp:taxon-name> Kirschenhofer, 1984, paratype (<named-content xmlns:xlink="http://www.w3.org/1999/xlink" content-type="dwc:institutional_code" xlink:type="simple">NHMW</named-content>), 1.53 mm <bold>7</bold><tp:taxon-name><tp:taxon-name-part taxon-name-part-type="genus" reg="Bembidion">B.</tp:taxon-name-part> (<tp:taxon-name-part taxon-name-part-type="subgenus" reg="Peryphanes">P.</tp:taxon-name-part>) <tp:taxon-name-part taxon-name-part-type="species" reg="lulinense">lulinense</tp:taxon-name-part></tp:taxon-name> Habu, 1973 (drawing from Habu 1973), 1.41 mm <bold>8</bold><tp:taxon-name><tp:taxon-name-part taxon-name-part-type="genus" reg="Bembidion">Bembidion</tp:taxon-name-part> (<tp:taxon-name-part taxon-name-part-type="subgenus" reg="Peryphus">Peryphus</tp:taxon-name-part>) <tp:taxon-name-part taxon-name-part-type="species" reg="psuchrum">psuchrum</tp:taxon-name-part></tp:taxon-name> Andrewes, 1935, holotype (<named-content xmlns:xlink="http://www.w3.org/1999/xlink" content-type="dwc:institutional_code" xlink:type="simple">NHMUK</named-content>), 0.91 mm <bold>9</bold><tp:taxon-name><tp:taxon-name-part taxon-name-part-type="genus" reg="Bembidion">Bembidion</tp:taxon-name-part> (<tp:taxon-name-part taxon-name-part-type="subgenus" reg="Plataphus">Plataphus</tp:taxon-name-part>) <tp:taxon-name-part taxon-name-part-type="species" reg="pseudolucillum">pseudolucillum</tp:taxon-name-part></tp:taxon-name> Netolitzky, paratype (<named-content xmlns:xlink="http://www.w3.org/1999/xlink" content-type="dwc:institutional_code" xlink:type="simple">NHMW</named-content>), 0.80 mm.</p></caption><graphic xmlns:xlink="http://www.w3.org/1999/xlink" xlink:href="zookeys-1044-563-g002.jpg" position="float" orientation="portrait" xlink:type="simple" id="oo_555047.jpg"><uri content-type="original_file" xlink:type="simple">https://binary.pensoft.net/fig/555047</uri></graphic></fig></tp:treatment-sec><ref-list><ref id="B44"><mixed-citation xmlns:xlink="http://www.w3.org/1999/xlink" xlink:type="simple"><person-group><name name-style="western"><surname>Netolitzky</surname><given-names>F</given-names></name></person-group> (<year>1938</year>) <article-title>Beiträge zur Kenntnis der <tp:taxon-name><tp:taxon-name-part taxon-name-part-type="genus">Bembidion</tp:taxon-name-part></tp:taxon-name>-Arten des fernen ostens (Japan, Korea, Ostsibirien) (<tp:taxon-name><tp:taxon-name-part taxon-name-part-type="order">Coleoptera</tp:taxon-name-part></tp:taxon-name>). I. Mitteilung.</article-title><source>Proceedings of the Royal Entomological Society of London – Series B: Taxonomy</source><volume>7</volume>: <fpage>37</fpage>–<lpage>39</lpage>. <ext-link xlink:type="simple" ext-link-type="doi" xlink:href="10.1111/j.1365-3113.1938.tb01241.x">https://doi.org/10.1111/j.1365-3113.1938.tb01241.x</ext-link></mixed-citation></ref><ref id="B54"><mixed-citation xmlns:xlink="http://www.w3.org/1999/xlink" xlink:type="simple"><person-group><name name-style="western"><surname>Toledano</surname><given-names>L</given-names></name></person-group> (<year>2008</year>) <article-title>Systematic notes on the Palaearctic <italic><tp:taxon-name><tp:taxon-name-part taxon-name-part-type="genus">Bembidion</tp:taxon-name-part></tp:taxon-name></italic> Latreille, 1802 (<tp:taxon-name><tp:taxon-name-part taxon-name-part-type="order">Coleoptera</tp:taxon-name-part></tp:taxon-name>, <tp:taxon-name><tp:taxon-name-part taxon-name-part-type="family">Carabidae</tp:taxon-name-part></tp:taxon-name>) with particular reference to the fauna of China.</article-title> In: <person-group><name name-style="western"><surname>Toledano</surname><given-names>L</given-names></name></person-group> (<role>Ed.</role>) <issue-title>Contributions to the knowledge of the eastern Palaearctic Bembidiina (Insecta, Coleoptera, Carabidae). Memorie del Museo Civico di Storia Naturale di Verona 2. Serie.</issue-title><source>Sezione Scienze della Vita</source><volume>18</volume>: <fpage>5</fpage>–<lpage>46</lpage>. <ext-link xlink:type="simple" ext-link-type="uri" xlink:href="http://www.museostorianaturaleverona.it/media/_Musei/_StoriaNaturale/_Allegati/Biblioteca/Altre%20pubblicazioni/Pubblicazioni%20collaboratori/Toledano/2008_Systematic_notes_Palaearctic_Bembidion_Latrelle.pdf">http://www.museostorianaturaleverona.it/media/_Musei/_StoriaNaturale/_Allegati/Biblioteca/Altre%20pubblicazioni/Pubblicazioni%20collaboratori/Toledano/2008_Systematic_notes_Palaearctic_Bembidion_Latrelle.pdf</ext-link></mixed-citation></ref><ref id="B45"><mixed-citation xmlns:xlink="http://www.w3.org/1999/xlink" xlink:type="simple"><person-group><name name-style="western"><surname>Netolitzky</surname><given-names>F</given-names></name></person-group> (<year>1943a</year>) Bestimmungs-Tabellen europäischer Käfer (9. Stück). II. Fam. <tp:taxon-name><tp:taxon-name-part taxon-name-part-type="family">Carabidae</tp:taxon-name-part></tp:taxon-name>. Subfam. <tp:taxon-name><tp:taxon-name-part taxon-name-part-type="subfamily">Bembidiinae</tp:taxon-name-part></tp:taxon-name>. 66. Gattung: <tp:taxon-name><tp:taxon-name-part taxon-name-part-type="genus">Bembidion</tp:taxon-name-part></tp:taxon-name> Latr. Bestimmungstabelle der <tp:taxon-name><tp:taxon-name-part taxon-name-part-type="genus">Bembidion</tp:taxon-name-part></tp:taxon-name>-Arten des paläarktischen Gebietes. (Mit Hinweisen auf holarktische, äthiopische und orientalische Arten). Koleopterologische Rundschau 28(4/6): 69/41–124/96.</mixed-citation></ref><ref id="B46"><mixed-citation xmlns:xlink="http://www.w3.org/1999/xlink" xlink:type="simple"><person-group><name name-style="western"><surname>Netolitzky</surname><given-names>F</given-names></name></person-group> (<year>1943b</year>) Bestimmungs-Tabellen europäischer Käfer (9. Stück). II. Fam. <tp:taxon-name><tp:taxon-name-part taxon-name-part-type="family">Carabidae</tp:taxon-name-part></tp:taxon-name>, Subfam. <tp:taxon-name><tp:taxon-name-part taxon-name-part-type="subfamily">Bembidiinae</tp:taxon-name-part></tp:taxon-name>. 66. Gattung: <italic><tp:taxon-name><tp:taxon-name-part taxon-name-part-type="genus">Bembidion</tp:taxon-name-part></tp:taxon-name></italic> Latr. Bestimmungstabelle der <italic><tp:taxon-name><tp:taxon-name-part taxon-name-part-type="genus">Bembidion</tp:taxon-name-part></tp:taxon-name></italic>-Arten des paläarktischen Gebietes. (Mit Hinweisen auf holarktische, äthiopische und orientalische Arten). Koleopterologische Rundschau 29: 1/97–70/166.</mixed-citation></ref><ref id="B18"><mixed-citation xmlns:xlink="http://www.w3.org/1999/xlink" xlink:type="simple"><person-group><name name-style="western"><surname>Jedlička</surname><given-names>A</given-names></name></person-group> (<year>1965</year>) <article-title>Neue Carabiden aus den Sammlungen des Riksmuseums in Stockholm (<tp:taxon-name><tp:taxon-name-part taxon-name-part-type="order">Coleoptera</tp:taxon-name-part></tp:taxon-name> – <tp:taxon-name><tp:taxon-name-part taxon-name-part-type="family">Carabidae</tp:taxon-name-part></tp:taxon-name>).</article-title><source>Entomologisk Tidskrift</source><volume>86</volume>: <fpage>202</fpage>–<lpage>208</lpage>.</mixed-citation></ref><ref id="B28"><mixed-citation xmlns:xlink="http://www.w3.org/1999/xlink" xlink:type="simple"><person-group><name name-style="western"><surname>Marggi</surname><given-names>W</given-names></name><name name-style="western"><surname>Huber</surname><given-names>C</given-names></name><name name-style="western"><surname>Müller-Motzfeld</surname><given-names>G</given-names></name><name name-style="western"><surname>Hartmann</surname><given-names>M</given-names></name></person-group> (<year>2003</year>) <source><tp:taxon-name><tp:taxon-name-part taxon-name-part-type="family">Carabidae</tp:taxon-name-part></tp:taxon-name>: <tp:taxon-name><tp:taxon-name-part taxon-name-part-type="tribe">Bembidiini</tp:taxon-name-part></tp:taxon-name>: <tp:taxon-name><tp:taxon-name-part taxon-name-part-type="subtribe">Bembidiina</tp:taxon-name-part></tp:taxon-name>: 242–273. In: Löbl I, Smetana A (Eds) Catalogue of Palaearctic <tp:taxon-name><tp:taxon-name-part taxon-name-part-type="order">Coleoptera</tp:taxon-name-part></tp:taxon-name> (Vol. 1). <tp:taxon-name><tp:taxon-name-part taxon-name-part-type="suborder">Archostemata</tp:taxon-name-part></tp:taxon-name> – <tp:taxon-name><tp:taxon-name-part taxon-name-part-type="suborder">Myxophaga</tp:taxon-name-part></tp:taxon-name> – <tp:taxon-name><tp:taxon-name-part taxon-name-part-type="suborder">Adephaga</tp:taxon-name-part></tp:taxon-name>.</source><publisher-name>Apollo Books</publisher-name>, <publisher-loc>Stenstrup</publisher-loc>, <size units="page">819 pp</size>.</mixed-citation></ref><ref id="B26"><mixed-citation xmlns:xlink="http://www.w3.org/1999/xlink" xlink:type="simple"><person-group><name name-style="western"><surname>Lorenz</surname><given-names>W</given-names></name></person-group> (<year>2005</year>) Systematic List of Extant Ground Beetles of the World (2<sup>nd</sup> edn.). Tutzing, 530 pp.</mixed-citation></ref><ref id="B29"><mixed-citation xmlns:xlink="http://www.w3.org/1999/xlink" xlink:type="simple"><person-group><name name-style="western"><surname>Marggi</surname><given-names>W</given-names></name><name name-style="western"><surname>Toledano</surname><given-names>L</given-names></name><name name-style="western"><surname>Neri</surname><given-names>P</given-names></name></person-group> (<year>2017</year>) <source><tp:taxon-name><tp:taxon-name-part taxon-name-part-type="family">Carabidae</tp:taxon-name-part></tp:taxon-name>: <tp:taxon-name><tp:taxon-name-part taxon-name-part-type="tribe">Bembidiini</tp:taxon-name-part></tp:taxon-name>: <tp:taxon-name><tp:taxon-name-part taxon-name-part-type="subtribe">Bembidiina</tp:taxon-name-part></tp:taxon-name>: 294–342. In: Löbl I, Löbl D (Eds) Catalogue of Palaearctic <tp:taxon-name><tp:taxon-name-part taxon-name-part-type="order">Coleoptera</tp:taxon-name-part></tp:taxon-name> (Vol. I). <tp:taxon-name><tp:taxon-name-part taxon-name-part-type="suborder">Archostemata</tp:taxon-name-part></tp:taxon-name> – <tp:taxon-name><tp:taxon-name-part taxon-name-part-type="suborder">Myxophaga</tp:taxon-name-part></tp:taxon-name> – <tp:taxon-name><tp:taxon-name-part taxon-name-part-type="suborder">Adephaga</tp:taxon-name-part></tp:taxon-name>.</source><publisher-name>Brill</publisher-name>, <publisher-loc>Leiden</publisher-loc>, <size units="page">1446 pp</size>.</mixed-citation></ref></ref-list></tp:taxon-treatment>
