# Supplementary material for: Geographic and taxonomic notes, addenda and corrigenda on the subtribe Bembidiina Stephens, 1827 of the 2017 ‘Catalogue of Palaearctic Coleoptera’ (Coleoptera, Carabidae, Bembidiina)
Source: Zookeys. 2021 Jun 16;1044:563–87. doi: 10.3897/zookeys.1044.62593 (PMC8222207; doi:10.3897/zookeys.1044.62593)
Supplement: XML Treatment for Bembidion (Politophanes) chloreum [file zookeys.1044.62593-treatment9.xml]

<!DOCTYPE tp:taxon-treatment
  PUBLIC "-//TaxonX//DTD Taxonomic Treatment Publishing DTD v0 20100105//EN" "tax-treatment-NSO.dtd">
<tp:taxon-treatment xmlns:tp="http://www.plazi.org/taxpub"><tp:treatment-meta><kwd-group><label>Taxon classification</label><kwd><named-content xmlns:xlink="http://www.w3.org/1999/xlink" content-type="kingdom">Animalia</named-content></kwd><kwd><named-content xmlns:xlink="http://www.w3.org/1999/xlink" content-type="order">Coleoptera</named-content></kwd><kwd><named-content xmlns:xlink="http://www.w3.org/1999/xlink" content-type="family">Carabidae</named-content></kwd></kwd-group><mixed-citation publication-type="journal"><person-group><name><surname>Neri</surname><given-names>Paolo</given-names></name><name><surname>Toledano</surname><given-names>Luca</given-names></name></person-group><article-title>Geographic and taxonomic notes, addenda and corrigenda on the subtribe <tp:taxon-name><tp:taxon-name-part taxon-name-part-type="subtribe">Bembidiina</tp:taxon-name-part></tp:taxon-name> Stephens, 1827 of the 2017 ‘Catalogue of Palaearctic Coleoptera’ (<tp:taxon-name><tp:taxon-name-part taxon-name-part-type="order">Coleoptera</tp:taxon-name-part></tp:taxon-name>, <tp:taxon-name><tp:taxon-name-part taxon-name-part-type="family">Carabidae</tp:taxon-name-part></tp:taxon-name>, <tp:taxon-name><tp:taxon-name-part taxon-name-part-type="subtribe">Bembidiina</tp:taxon-name-part></tp:taxon-name>)</article-title><source>Zookeys</source><day>16</day><month>6</month><year>2021</year><volume>1044</volume><fpage>563</fpage><lpage>587</lpage><pub-id pub-id-type="doi">10.3897/zookeys.1044.62593</pub-id></mixed-citation></tp:treatment-meta><tp:nomenclature><tp:taxon-name><object-id xmlns:xlink="http://www.w3.org/1999/xlink" content-type="arpha" xlink:type="simple">A9636FD2-9D2E-5850-8E2B-274936AE5BCB</object-id>
            <tp:taxon-name-part taxon-name-part-type="genus" reg="Bembidion">Bembidion</tp:taxon-name-part> (<tp:taxon-name-part taxon-name-part-type="subgenus" reg="Politophanes">Politophanes</tp:taxon-name-part>) <tp:taxon-name-part taxon-name-part-type="species" reg="chloreum">chloreum</tp:taxon-name-part></tp:taxon-name><tp:taxon-authority>Bates, 1873</tp:taxon-authority><tp:taxon-status xmlns:xlink="http://www.w3.org/1999/xlink" xlink:type="simple">comb. nov.</tp:taxon-status><tp:nomenclature-citation-list><tp:nomenclature-citation><tp:taxon-name>
                <tp:taxon-name-part taxon-name-part-type="genus" reg="Bembidium">Bembidium</tp:taxon-name-part> (<tp:taxon-name-part taxon-name-part-type="subgenus" reg="Peryphus">Peryphus</tp:taxon-name-part>) <tp:taxon-name-part taxon-name-part-type="species" reg="chloreum">chloreum</tp:taxon-name-part></tp:taxon-name><comment>Bates, 1873</comment></tp:nomenclature-citation><tp:nomenclature-citation><tp:taxon-name>
                <tp:taxon-name-part taxon-name-part-type="genus" reg="Bembidion">Bembidion</tp:taxon-name-part> (<tp:taxon-name-part taxon-name-part-type="subgenus" reg="Asioperyphus">Asioperyphus</tp:taxon-name-part>) <tp:taxon-name-part taxon-name-part-type="species" reg="sapporense">sapporense</tp:taxon-name-part></tp:taxon-name><comment>Jedlička, 1951 syn. nov.</comment></tp:nomenclature-citation></tp:nomenclature-citation-list></tp:nomenclature><tp:treatment-sec sec-type="notes" id="SECID0E3KBI"><title>Notes.</title><p>The subgenus <tp:taxon-name><tp:taxon-name-part taxon-name-part-type="genus" reg="Bembidion"/><tp:taxon-name-part taxon-name-part-type="subgenus" reg="Politophanes">Politophanes</tp:taxon-name-part></tp:taxon-name> Müller-Morzfeld, 1998 was restored by <xref ref-type="bibr" rid="B50">Schmidt (2018)</xref>, after <xref ref-type="bibr" rid="B54">Toledano (2008)</xref> downgraded <italic><tp:taxon-name><tp:taxon-name-part taxon-name-part-type="genus" reg="Politophanes">Politophanes</tp:taxon-name-part></tp:taxon-name></italic> to species group of subgenus <tp:taxon-name><tp:taxon-name-part taxon-name-part-type="genus" reg="Ocydromus">Ocydromus</tp:taxon-name-part></tp:taxon-name> Clairville, 1806. The subgenus includes the species that show particular endophallic characters (main sclerite from slightly arcuate to clearly bent, S-shaped, even long and coiled in a ring in the central portion in some species). <italic><tp:taxon-name><tp:taxon-name-part taxon-name-part-type="genus" reg="Bembidion">Bembidion</tp:taxon-name-part> <tp:taxon-name-part taxon-name-part-type="species" reg="chloreum">chloreum</tp:taxon-name-part></tp:taxon-name></italic>, currently listed as member of subgenus <tp:taxon-name><tp:taxon-name-part taxon-name-part-type="genus" reg="Bembidion"/><tp:taxon-name-part taxon-name-part-type="subgenus" reg="Peryphus">Peryphus</tp:taxon-name-part></tp:taxon-name>, shows endophallic characters that clearly include it in the subgenus <tp:taxon-name><tp:taxon-name-part taxon-name-part-type="genus" reg="Bembidion"/><tp:taxon-name-part taxon-name-part-type="subgenus" reg="Politophanes">Politophanes</tp:taxon-name-part></tp:taxon-name>.</p><p><italic><tp:taxon-name><tp:taxon-name-part taxon-name-part-type="genus" reg="Bembidion">Bembidion</tp:taxon-name-part> <tp:taxon-name-part taxon-name-part-type="species" reg="sapporense">sapporense</tp:taxon-name-part></tp:taxon-name></italic> Jedlička, 1951, currently assigned to the subgenus <tp:taxon-name><tp:taxon-name-part taxon-name-part-type="genus" reg="Bembidion"/><tp:taxon-name-part taxon-name-part-type="subgenus" reg="Asioperyphus">Asioperyphus</tp:taxon-name-part></tp:taxon-name> Vysoký, 1986, was described from a single male specimen: we examined the holotype (<named-content xmlns:xlink="http://www.w3.org/1999/xlink" content-type="dwc:institutional_code" xlink:type="simple">NMPC</named-content>) and, based on the aedeagal characters (long main sclerite, coiled in a ring at middle) we assign it to the subgenus <tp:taxon-name><tp:taxon-name-part taxon-name-part-type="genus" reg="Bembidion"/><tp:taxon-name-part taxon-name-part-type="subgenus" reg="Politophanes">Politophanes</tp:taxon-name-part></tp:taxon-name>. The labels of the specimen (Fig. <xref ref-type="fig" rid="F1">4</xref>) show that our colleague Seiji Morita (Tokyo), a specialist in Japanese <tp:taxon-name><tp:taxon-name-part taxon-name-part-type="family">Carabidae</tp:taxon-name-part></tp:taxon-name>, particularly in the <tp:taxon-name><tp:taxon-name-part taxon-name-part-type="subtribe">Bembidiina</tp:taxon-name-part></tp:taxon-name>, identified the specimen as <italic><tp:taxon-name><tp:taxon-name-part taxon-name-part-type="genus" reg="Bembidion">Bembidion</tp:taxon-name-part> <tp:taxon-name-part taxon-name-part-type="species" reg="chloreum">chloreum</tp:taxon-name-part></tp:taxon-name></italic> Bates in 1991. Later he confirmed this identification and authorized us to state it formally here (Morita, pers. comm.): we are very grateful for that. Therefore we state the following synonymy: <tp:taxon-name><tp:taxon-name-part taxon-name-part-type="genus" reg="Bembidion">Bembidion</tp:taxon-name-part> (<tp:taxon-name-part taxon-name-part-type="subgenus" reg="Asioperyphus">Asioperyphus</tp:taxon-name-part>) <tp:taxon-name-part taxon-name-part-type="species" reg="sapporense">sapporense</tp:taxon-name-part></tp:taxon-name> Jedlička, 1951 = <tp:taxon-name><tp:taxon-name-part taxon-name-part-type="genus" reg="Bembidion">Bembidion</tp:taxon-name-part> (<tp:taxon-name-part taxon-name-part-type="subgenus" reg="Politophanes">Politophanes</tp:taxon-name-part>) <tp:taxon-name-part taxon-name-part-type="species" reg="chloreum">chloreum</tp:taxon-name-part></tp:taxon-name> Bates, 1873 syn. nov.</p></tp:treatment-sec><tp:treatment-sec><!--Section generated to contain objects referenced in tp:taxon-treatment.--><fig id="F1" position="float" orientation="portrait"><object-id xmlns:xlink="http://www.w3.org/1999/xlink" content-type="doi" xlink:type="simple">10.3897/zookeys.1044.62593.figures1-4</object-id><object-id xmlns:xlink="http://www.w3.org/1999/xlink" content-type="arpha" xlink:type="simple">1DF4774E-FB1B-56E5-8A59-6BB89AC3FA2E</object-id><label>Figures 1–4.</label><caption><p>Habitus of <bold>1</bold><tp:taxon-name><tp:taxon-name-part taxon-name-part-type="genus" reg="Bembidion">Bembidion</tp:taxon-name-part> (<tp:taxon-name-part taxon-name-part-type="subgenus" reg="Peryphanes">Peryphanes</tp:taxon-name-part>) <tp:taxon-name-part taxon-name-part-type="species" reg="sanatum">sanatum</tp:taxon-name-part></tp:taxon-name> Bates, 1883, holotype (<named-content xmlns:xlink="http://www.w3.org/1999/xlink" content-type="dwc:institutional_code" xlink:type="simple">NHMUK</named-content>), 5.60 mm <bold>2</bold><tp:taxon-name><tp:taxon-name-part taxon-name-part-type="genus" reg="Bembidion">B.</tp:taxon-name-part> (<tp:taxon-name-part taxon-name-part-type="subgenus" reg="Plataphus">Plataphus</tp:taxon-name-part>) <tp:taxon-name-part taxon-name-part-type="species" reg="pseudolucillum">pseudolucillum</tp:taxon-name-part></tp:taxon-name> Netolitzky, 1938 from Kibune, Kyoto (<named-content xmlns:xlink="http://www.w3.org/1999/xlink" content-type="dwc:institutional_code" xlink:type="simple">NHMW</named-content>), 4.20 mm <bold>3</bold><tp:taxon-name><tp:taxon-name-part taxon-name-part-type="genus" reg="Bembidion">B.</tp:taxon-name-part> (<tp:taxon-name-part taxon-name-part-type="subgenus" reg="Peryphus">Peryphus</tp:taxon-name-part>) <tp:taxon-name-part taxon-name-part-type="species" reg="psuchrum">psuchrum</tp:taxon-name-part></tp:taxon-name> Andrewes, 1935 Inde, Himachal Pradesh, Mahari, 3500 m (<abbrev xmlns:xlink="http://www.w3.org/1999/xlink" xlink:title="coll. Luca Toledano, Verona, Italy" id="ABBRID0E6UBG" xlink:type="simple">CTVR</abbrev>), 3.50 mm <bold>4</bold> labels of the holotype of <italic><tp:taxon-name><tp:taxon-name-part taxon-name-part-type="genus" reg="Bembidion">Bembidion</tp:taxon-name-part> <tp:taxon-name-part taxon-name-part-type="species" reg="sapporense">sapporense</tp:taxon-name-part></tp:taxon-name></italic> Jedlička (<named-content xmlns:xlink="http://www.w3.org/1999/xlink" content-type="dwc:institutional_code" xlink:type="simple">NMPC</named-content>). Photographs: Luca Toledano.</p></caption><graphic xmlns:xlink="http://www.w3.org/1999/xlink" xlink:href="zookeys-1044-563-g001.jpg" position="float" orientation="portrait" xlink:type="simple" id="oo_555046.jpg"><uri content-type="original_file" xlink:type="simple">https://binary.pensoft.net/fig/555046</uri></graphic></fig></tp:treatment-sec><ref-list><ref id="B50"><mixed-citation xmlns:xlink="http://www.w3.org/1999/xlink" xlink:type="simple"><person-group><name name-style="western"><surname>Schmidt</surname><given-names>J</given-names></name></person-group> (<year>2018</year>) <article-title>Alpha taxonomy from the Himalaya-Tibet orogen: New species and new synonymies in <italic><tp:taxon-name><tp:taxon-name-part taxon-name-part-type="genus">Bembidion</tp:taxon-name-part></tp:taxon-name></italic> Latreille, and a new key to species of the subgenus <tp:taxon-name><tp:taxon-name-part taxon-name-part-type="genus"/><tp:taxon-name-part taxon-name-part-type="subgenus">Bembidionetolitzkya</tp:taxon-name-part></tp:taxon-name> Strand (<tp:taxon-name><tp:taxon-name-part taxon-name-part-type="order">Coleoptera</tp:taxon-name-part></tp:taxon-name>, <tp:taxon-name><tp:taxon-name-part taxon-name-part-type="family">Carabidae</tp:taxon-name-part></tp:taxon-name>, <tp:taxon-name><tp:taxon-name-part taxon-name-part-type="tribe">Bembidiini</tp:taxon-name-part></tp:taxon-name>).</article-title><source>Entomologische Blätter und <tp:taxon-name><tp:taxon-name-part taxon-name-part-type="order">Coleoptera</tp:taxon-name-part></tp:taxon-name>,</source><volume>114</volume>: <fpage>361</fpage>–<lpage>406</lpage>.</mixed-citation></ref><ref id="B54"><mixed-citation xmlns:xlink="http://www.w3.org/1999/xlink" xlink:type="simple"><person-group><name name-style="western"><surname>Toledano</surname><given-names>L</given-names></name></person-group> (<year>2008</year>) <article-title>Systematic notes on the Palaearctic <italic><tp:taxon-name><tp:taxon-name-part taxon-name-part-type="genus">Bembidion</tp:taxon-name-part></tp:taxon-name></italic> Latreille, 1802 (<tp:taxon-name><tp:taxon-name-part taxon-name-part-type="order">Coleoptera</tp:taxon-name-part></tp:taxon-name>, <tp:taxon-name><tp:taxon-name-part taxon-name-part-type="family">Carabidae</tp:taxon-name-part></tp:taxon-name>) with particular reference to the fauna of China.</article-title> In: <person-group><name name-style="western"><surname>Toledano</surname><given-names>L</given-names></name></person-group> (<role>Ed.</role>) <issue-title>Contributions to the knowledge of the eastern Palaearctic Bembidiina (Insecta, Coleoptera, Carabidae). Memorie del Museo Civico di Storia Naturale di Verona 2. Serie.</issue-title><source>Sezione Scienze della Vita</source><volume>18</volume>: <fpage>5</fpage>–<lpage>46</lpage>. <ext-link xlink:type="simple" ext-link-type="uri" xlink:href="http://www.museostorianaturaleverona.it/media/_Musei/_StoriaNaturale/_Allegati/Biblioteca/Altre%20pubblicazioni/Pubblicazioni%20collaboratori/Toledano/2008_Systematic_notes_Palaearctic_Bembidion_Latrelle.pdf">http://www.museostorianaturaleverona.it/media/_Musei/_StoriaNaturale/_Allegati/Biblioteca/Altre%20pubblicazioni/Pubblicazioni%20collaboratori/Toledano/2008_Systematic_notes_Palaearctic_Bembidion_Latrelle.pdf</ext-link></mixed-citation></ref></ref-list></tp:taxon-treatment>
