# Supplementary material for: Geographic and taxonomic notes, addenda and corrigenda on the subtribe Bembidiina Stephens, 1827 of the 2017 ‘Catalogue of Palaearctic Coleoptera’ (Coleoptera, Carabidae, Bembidiina)
Source: Zookeys. 2021 Jun 16;1044:563–87. doi: 10.3897/zookeys.1044.62593 (PMC8222207; doi:10.3897/zookeys.1044.62593)
Supplement: XML Treatment for Bembidion (Politophanes) gotoense [file zookeys.1044.62593-treatment10.xml]

<!DOCTYPE tp:taxon-treatment
  PUBLIC "-//TaxonX//DTD Taxonomic Treatment Publishing DTD v0 20100105//EN" "tax-treatment-NSO.dtd">
<tp:taxon-treatment xmlns:tp="http://www.plazi.org/taxpub"><tp:treatment-meta><kwd-group><label>Taxon classification</label><kwd><named-content xmlns:xlink="http://www.w3.org/1999/xlink" content-type="kingdom">Animalia</named-content></kwd><kwd><named-content xmlns:xlink="http://www.w3.org/1999/xlink" content-type="order">Coleoptera</named-content></kwd><kwd><named-content xmlns:xlink="http://www.w3.org/1999/xlink" content-type="family">Carabidae</named-content></kwd></kwd-group><mixed-citation publication-type="journal"><person-group><name><surname>Neri</surname><given-names>Paolo</given-names></name><name><surname>Toledano</surname><given-names>Luca</given-names></name></person-group><article-title>Geographic and taxonomic notes, addenda and corrigenda on the subtribe <tp:taxon-name><tp:taxon-name-part taxon-name-part-type="subtribe">Bembidiina</tp:taxon-name-part></tp:taxon-name> Stephens, 1827 of the 2017 ‘Catalogue of Palaearctic Coleoptera’ (<tp:taxon-name><tp:taxon-name-part taxon-name-part-type="order">Coleoptera</tp:taxon-name-part></tp:taxon-name>, <tp:taxon-name><tp:taxon-name-part taxon-name-part-type="family">Carabidae</tp:taxon-name-part></tp:taxon-name>, <tp:taxon-name><tp:taxon-name-part taxon-name-part-type="subtribe">Bembidiina</tp:taxon-name-part></tp:taxon-name>)</article-title><source>Zookeys</source><day>16</day><month>6</month><year>2021</year><volume>1044</volume><fpage>563</fpage><lpage>587</lpage><pub-id pub-id-type="doi">10.3897/zookeys.1044.62593</pub-id></mixed-citation></tp:treatment-meta><tp:nomenclature><tp:taxon-name><object-id xmlns:xlink="http://www.w3.org/1999/xlink" content-type="arpha" xlink:type="simple">27481794-970A-53F7-A289-516E70A74D55</object-id>
            <tp:taxon-name-part taxon-name-part-type="genus" reg="Bembidion">Bembidion</tp:taxon-name-part> (<tp:taxon-name-part taxon-name-part-type="subgenus" reg="Politophanes">Politophanes</tp:taxon-name-part>) <tp:taxon-name-part taxon-name-part-type="species" reg="gotoense">gotoense</tp:taxon-name-part></tp:taxon-name><tp:taxon-authority>Habu, 1973</tp:taxon-authority><tp:taxon-status xmlns:xlink="http://www.w3.org/1999/xlink" xlink:type="simple">comb. nov.</tp:taxon-status><tp:nomenclature-citation-list><tp:nomenclature-citation><tp:taxon-name>
                <tp:taxon-name-part taxon-name-part-type="genus" reg="Bembidion">Bembidion</tp:taxon-name-part> (<tp:taxon-name-part taxon-name-part-type="subgenus" reg="Peryphus">Peryphus</tp:taxon-name-part>) <tp:taxon-name-part taxon-name-part-type="species" reg="gotoense">gotoense</tp:taxon-name-part></tp:taxon-name><comment>Habu, 1973</comment></tp:nomenclature-citation></tp:nomenclature-citation-list></tp:nomenclature><tp:treatment-sec sec-type="notes" id="SECID0EORBI"><title>Notes.</title><p><xref ref-type="bibr" rid="B14">Habu (1973a)</xref> described <tp:taxon-name><tp:taxon-name-part taxon-name-part-type="genus" reg="Bembidion">Bembidion</tp:taxon-name-part> (<tp:taxon-name-part taxon-name-part-type="subgenus" reg="Peryphus">Peryphus</tp:taxon-name-part>) <tp:taxon-name-part taxon-name-part-type="species" reg="gotoense">gotoense</tp:taxon-name-part></tp:taxon-name> from Kyushu, Japan, and in a note reported the closeness of the species to <tp:taxon-name><tp:taxon-name-part taxon-name-part-type="genus" reg="Bembidion">B.</tp:taxon-name-part> (<tp:taxon-name-part taxon-name-part-type="subgenus" reg="Peryphus">P.</tp:taxon-name-part>) <tp:taxon-name-part taxon-name-part-type="species" reg="amurense">amurense</tp:taxon-name-part> <tp:taxon-name-part taxon-name-part-type="subspecies" reg="trajectum">trajectum</tp:taxon-name-part></tp:taxon-name> Netolitzky, 1939 (currently assigned to the subgenus <tp:taxon-name><tp:taxon-name-part taxon-name-part-type="genus" reg="Bembidion"/><tp:taxon-name-part taxon-name-part-type="subgenus" reg="Politophanes">Politophanes</tp:taxon-name-part></tp:taxon-name> Müller-Motzfeld, 1998); <italic><tp:taxon-name><tp:taxon-name-part taxon-name-part-type="genus" reg="Bembidion">B.</tp:taxon-name-part> <tp:taxon-name-part taxon-name-part-type="species" reg="gotoense">gotoense</tp:taxon-name-part></tp:taxon-name></italic> must therefore also be transferred to <italic><tp:taxon-name><tp:taxon-name-part taxon-name-part-type="genus" reg="Politophanes">Politophanes</tp:taxon-name-part></tp:taxon-name></italic>.</p></tp:treatment-sec><ref-list><ref id="B14"><mixed-citation xmlns:xlink="http://www.w3.org/1999/xlink" xlink:type="simple"><person-group><name name-style="western"><surname>Habu</surname><given-names>A</given-names></name></person-group> (<year>1973a</year>) <article-title>A new <italic><tp:taxon-name><tp:taxon-name-part taxon-name-part-type="genus">Bembidion</tp:taxon-name-part></tp:taxon-name></italic> Species from the Gotô Islands, Japan (<tp:taxon-name><tp:taxon-name-part taxon-name-part-type="order">Coleoptera</tp:taxon-name-part></tp:taxon-name>, <tp:taxon-name><tp:taxon-name-part taxon-name-part-type="family">Carabidae</tp:taxon-name-part></tp:taxon-name>).</article-title><source>The Entomological Review of Japan</source><volume>25</volume>: <fpage>9</fpage>–<lpage>10</lpage>.</mixed-citation></ref></ref-list></tp:taxon-treatment>
