# Supplementary material for: Geographic and taxonomic notes, addenda and corrigenda on the subtribe Bembidiina Stephens, 1827 of the 2017 ‘Catalogue of Palaearctic Coleoptera’ (Coleoptera, Carabidae, Bembidiina)
Source: Zookeys. 2021 Jun 16;1044:563–87. doi: 10.3897/zookeys.1044.62593 (PMC8222207; doi:10.3897/zookeys.1044.62593)
Supplement: XML Treatment for Bembidion (Terminophanes) sjoelanderi [file zookeys.1044.62593-treatment14.xml]

<!DOCTYPE tp:taxon-treatment
  PUBLIC "-//TaxonX//DTD Taxonomic Treatment Publishing DTD v0 20100105//EN" "tax-treatment-NSO.dtd">
<tp:taxon-treatment xmlns:tp="http://www.plazi.org/taxpub"><tp:treatment-meta><kwd-group><label>Taxon classification</label><kwd><named-content xmlns:xlink="http://www.w3.org/1999/xlink" content-type="kingdom">Animalia</named-content></kwd><kwd><named-content xmlns:xlink="http://www.w3.org/1999/xlink" content-type="order">Coleoptera</named-content></kwd><kwd><named-content xmlns:xlink="http://www.w3.org/1999/xlink" content-type="family">Carabidae</named-content></kwd></kwd-group><mixed-citation publication-type="journal"><person-group><name><surname>Neri</surname><given-names>Paolo</given-names></name><name><surname>Toledano</surname><given-names>Luca</given-names></name></person-group><article-title>Geographic and taxonomic notes, addenda and corrigenda on the subtribe <tp:taxon-name><tp:taxon-name-part taxon-name-part-type="subtribe">Bembidiina</tp:taxon-name-part></tp:taxon-name> Stephens, 1827 of the 2017 ‘Catalogue of Palaearctic Coleoptera’ (<tp:taxon-name><tp:taxon-name-part taxon-name-part-type="order">Coleoptera</tp:taxon-name-part></tp:taxon-name>, <tp:taxon-name><tp:taxon-name-part taxon-name-part-type="family">Carabidae</tp:taxon-name-part></tp:taxon-name>, <tp:taxon-name><tp:taxon-name-part taxon-name-part-type="subtribe">Bembidiina</tp:taxon-name-part></tp:taxon-name>)</article-title><source>Zookeys</source><day>16</day><month>6</month><year>2021</year><volume>1044</volume><fpage>563</fpage><lpage>587</lpage><pub-id pub-id-type="doi">10.3897/zookeys.1044.62593</pub-id></mixed-citation></tp:treatment-meta><tp:nomenclature><tp:taxon-name><object-id xmlns:xlink="http://www.w3.org/1999/xlink" content-type="arpha" xlink:type="simple">EA66277F-4A8E-5F6C-BB05-F18EAB7C68CC</object-id>
            <tp:taxon-name-part taxon-name-part-type="genus" reg="Bembidion">Bembidion</tp:taxon-name-part> (<tp:taxon-name-part taxon-name-part-type="subgenus" reg="Terminophanes">Terminophanes</tp:taxon-name-part>) <tp:taxon-name-part taxon-name-part-type="species" reg="sjoelanderi">sjoelanderi</tp:taxon-name-part></tp:taxon-name><tp:taxon-authority>Jedlička, 1965</tp:taxon-authority><tp:taxon-status xmlns:xlink="http://www.w3.org/1999/xlink" xlink:type="simple">comb. nov.</tp:taxon-status><tp:nomenclature-citation-list><tp:nomenclature-citation><tp:taxon-name>
                <tp:taxon-name-part taxon-name-part-type="genus" reg="Bembidion">Bembidion</tp:taxon-name-part> (<tp:taxon-name-part taxon-name-part-type="subgenus" reg="Peryphus">Peryphus</tp:taxon-name-part>) <tp:taxon-name-part taxon-name-part-type="species" reg="sjoelanderi">sjoelanderi</tp:taxon-name-part></tp:taxon-name><comment>Jedlička, 1965</comment></tp:nomenclature-citation><tp:nomenclature-citation><tp:taxon-name>
                <tp:taxon-name-part taxon-name-part-type="genus" reg="Bembidion">Bembidion</tp:taxon-name-part> (<tp:taxon-name-part taxon-name-part-type="subgenus" reg="Terminophanes">Terminophanes</tp:taxon-name-part>) <tp:taxon-name-part taxon-name-part-type="species" reg="pseudoconsumatum">pseudoconsumatum</tp:taxon-name-part></tp:taxon-name><comment>Kirschenhofer, 1984 syn. nov.</comment></tp:nomenclature-citation></tp:nomenclature-citation-list></tp:nomenclature><tp:treatment-sec sec-type="notes" id="SECID0EFECI"><title>Notes.</title><p><xref ref-type="bibr" rid="B18">Jedlička (1965)</xref> described <tp:taxon-name><tp:taxon-name-part taxon-name-part-type="genus" reg="Bembidion">Bembidion</tp:taxon-name-part> (<tp:taxon-name-part taxon-name-part-type="subgenus" reg="Peryphus">Peryphus</tp:taxon-name-part>) <tp:taxon-name-part taxon-name-part-type="species" reg="sjoelanderi">sjoelanderi</tp:taxon-name-part></tp:taxon-name> from China, neglecting to specify the exact locality or mention the number of type specimens. Later, following the further division of the subgenus <tp:taxon-name><tp:taxon-name-part taxon-name-part-type="genus" reg="Bembidion"/><tp:taxon-name-part taxon-name-part-type="subgenus" reg="Peryphus">Peryphus</tp:taxon-name-part></tp:taxon-name> Dejean, 1821 into several separate subgenera, the species has always been listed as <italic><tp:taxon-name><tp:taxon-name-part taxon-name-part-type="genus" reg="Bembidion">Bembidion</tp:taxon-name-part></tp:taxon-name></italic> species “incertae sedis” (e.g., <xref ref-type="bibr" rid="B53">Toledano 2000</xref>; <xref ref-type="bibr" rid="B29">Marggi et al. 2017</xref>). We received a photograph of the holotype, female, of <italic><tp:taxon-name><tp:taxon-name-part taxon-name-part-type="genus" reg="Bembidion"/><tp:taxon-name-part taxon-name-part-type="species" reg="sjoelanderi">sjoelanderi</tp:taxon-name-part></tp:taxon-name></italic>, from <named-content xmlns:xlink="http://www.w3.org/1999/xlink" content-type="dwc:institutional_code" xlink:type="simple">NHRS</named-content> and the examination of some exoskeletal characters (pronotum with laterobasal carina rudimental or absent; pronotum with basal punctation absent or reduced; elytral striae 1, 2, and 5 deeply impressed up to the apex) suggests that the species should be assigned to the subgenus <tp:taxon-name><tp:taxon-name-part taxon-name-part-type="genus" reg="Bembidion"/><tp:taxon-name-part taxon-name-part-type="subgenus" reg="Terminophanes">Terminophanes</tp:taxon-name-part></tp:taxon-name> Müller-Motzfeld, 1998. After a further comparison of <italic><tp:taxon-name><tp:taxon-name-part taxon-name-part-type="genus" reg="Bembidion"/><tp:taxon-name-part taxon-name-part-type="species" reg="sjoelanderi">sjoelanderi</tp:taxon-name-part></tp:taxon-name></italic> with many specimens of <tp:taxon-name><tp:taxon-name-part taxon-name-part-type="genus" reg="Bembidion">Bembidion</tp:taxon-name-part> (<tp:taxon-name-part taxon-name-part-type="subgenus" reg="Terminophanes">Terminophanes</tp:taxon-name-part>) <tp:taxon-name-part taxon-name-part-type="species" reg="pseudoconsumatum">pseudoconsumatum</tp:taxon-name-part></tp:taxon-name> Kirschenhofer, 1984, species showing a marked variability in the pronotal width/pronotal length ratio (1.125 to 1.308) we were convinced that the members of both taxa were conspecific, therefore we state the following synonymy: <tp:taxon-name><tp:taxon-name-part taxon-name-part-type="genus" reg="Bembidion">Bembidion</tp:taxon-name-part> (<tp:taxon-name-part taxon-name-part-type="subgenus" reg="Terminophanes">Terminophanes</tp:taxon-name-part>) <tp:taxon-name-part taxon-name-part-type="species" reg="pseudoconsumatum">pseudoconsumatum</tp:taxon-name-part></tp:taxon-name> Kirschenhofer, 1984 = <tp:taxon-name><tp:taxon-name-part taxon-name-part-type="genus" reg="Bembidion">Bembidion</tp:taxon-name-part> (<tp:taxon-name-part taxon-name-part-type="subgenus" reg="Terminophanes">Terminophanes</tp:taxon-name-part>) <tp:taxon-name-part taxon-name-part-type="species" reg="sjoelanderi">sjoelanderi</tp:taxon-name-part></tp:taxon-name> Jedlička, 1965 syn. nov.</p></tp:treatment-sec><ref-list><ref id="B18"><mixed-citation xmlns:xlink="http://www.w3.org/1999/xlink" xlink:type="simple"><person-group><name name-style="western"><surname>Jedlička</surname><given-names>A</given-names></name></person-group> (<year>1965</year>) <article-title>Neue Carabiden aus den Sammlungen des Riksmuseums in Stockholm (<tp:taxon-name><tp:taxon-name-part taxon-name-part-type="order">Coleoptera</tp:taxon-name-part></tp:taxon-name> – <tp:taxon-name><tp:taxon-name-part taxon-name-part-type="family">Carabidae</tp:taxon-name-part></tp:taxon-name>).</article-title><source>Entomologisk Tidskrift</source><volume>86</volume>: <fpage>202</fpage>–<lpage>208</lpage>.</mixed-citation></ref><ref id="B53"><mixed-citation xmlns:xlink="http://www.w3.org/1999/xlink" xlink:type="simple"><person-group><name name-style="western"><surname>Toledano</surname><given-names>L</given-names></name></person-group> (<year>2000</year>) <article-title>Systematic notes on the palaearctic <tp:taxon-name><tp:taxon-name-part taxon-name-part-type="tribe">Bembidiini</tp:taxon-name-part></tp:taxon-name> with particular reference to the fauna of China (<tp:taxon-name><tp:taxon-name-part taxon-name-part-type="order">Coleoptera</tp:taxon-name-part></tp:taxon-name><tp:taxon-name><tp:taxon-name-part taxon-name-part-type="family">Carabidae</tp:taxon-name-part></tp:taxon-name>).</article-title><source>Memorie della Società Entomologica Italiana,</source><volume>78</volume>(<issue>1999</issue>): <fpage>5</fpage>–<lpage>70</lpage>. <ext-link xlink:type="simple" ext-link-type="uri" xlink:href="http://www.museostorianaturaleverona.it/media/_Musei/_StoriaNaturale/_Allegati/Biblioteca/Altre%20pubblicazioni/Pubblicazion%20collaboratori/Toledano/2000_Systematic_notes_palaearctic_Bembidiini.pdf">http://www.museostorianaturaleverona.it/media/_Musei/_StoriaNaturale/_Allegati/Biblioteca/Altre%20pubblicazioni/Pubblicazion%20collaboratori/Toledano/2000_Systematic_notes_palaearctic_Bembidiini.pdf</ext-link></mixed-citation></ref><ref id="B29"><mixed-citation xmlns:xlink="http://www.w3.org/1999/xlink" xlink:type="simple"><person-group><name name-style="western"><surname>Marggi</surname><given-names>W</given-names></name><name name-style="western"><surname>Toledano</surname><given-names>L</given-names></name><name name-style="western"><surname>Neri</surname><given-names>P</given-names></name></person-group> (<year>2017</year>) <source><tp:taxon-name><tp:taxon-name-part taxon-name-part-type="family">Carabidae</tp:taxon-name-part></tp:taxon-name>: <tp:taxon-name><tp:taxon-name-part taxon-name-part-type="tribe">Bembidiini</tp:taxon-name-part></tp:taxon-name>: <tp:taxon-name><tp:taxon-name-part taxon-name-part-type="subtribe">Bembidiina</tp:taxon-name-part></tp:taxon-name>: 294–342. In: Löbl I, Löbl D (Eds) Catalogue of Palaearctic <tp:taxon-name><tp:taxon-name-part taxon-name-part-type="order">Coleoptera</tp:taxon-name-part></tp:taxon-name> (Vol. I). <tp:taxon-name><tp:taxon-name-part taxon-name-part-type="suborder">Archostemata</tp:taxon-name-part></tp:taxon-name> – <tp:taxon-name><tp:taxon-name-part taxon-name-part-type="suborder">Myxophaga</tp:taxon-name-part></tp:taxon-name> – <tp:taxon-name><tp:taxon-name-part taxon-name-part-type="suborder">Adephaga</tp:taxon-name-part></tp:taxon-name>.</source><publisher-name>Brill</publisher-name>, <publisher-loc>Leiden</publisher-loc>, <size units="page">1446 pp</size>.</mixed-citation></ref></ref-list></tp:taxon-treatment>
