# Supplementary material for: Geographic and taxonomic notes, addenda and corrigenda on the subtribe Bembidiina Stephens, 1827 of the 2017 ‘Catalogue of Palaearctic Coleoptera’ (Coleoptera, Carabidae, Bembidiina)
Source: Zookeys. 2021 Jun 16;1044:563–87. doi: 10.3897/zookeys.1044.62593 (PMC8222207; doi:10.3897/zookeys.1044.62593)
Supplement: XML Treatment for Sinechostictus (Sinechostictus) dahlii [file zookeys.1044.62593-treatment15.xml]

<!DOCTYPE tp:taxon-treatment
  PUBLIC "-//TaxonX//DTD Taxonomic Treatment Publishing DTD v0 20100105//EN" "tax-treatment-NSO.dtd">
<tp:taxon-treatment xmlns:tp="http://www.plazi.org/taxpub"><tp:treatment-meta><kwd-group><label>Taxon classification</label><kwd><named-content xmlns:xlink="http://www.w3.org/1999/xlink" content-type="kingdom">Animalia</named-content></kwd><kwd><named-content xmlns:xlink="http://www.w3.org/1999/xlink" content-type="order">Coleoptera</named-content></kwd><kwd><named-content xmlns:xlink="http://www.w3.org/1999/xlink" content-type="family">Carabidae</named-content></kwd></kwd-group><mixed-citation publication-type="journal"><person-group><name><surname>Neri</surname><given-names>Paolo</given-names></name><name><surname>Toledano</surname><given-names>Luca</given-names></name></person-group><article-title>Geographic and taxonomic notes, addenda and corrigenda on the subtribe <tp:taxon-name><tp:taxon-name-part taxon-name-part-type="subtribe">Bembidiina</tp:taxon-name-part></tp:taxon-name> Stephens, 1827 of the 2017 ‘Catalogue of Palaearctic Coleoptera’ (<tp:taxon-name><tp:taxon-name-part taxon-name-part-type="order">Coleoptera</tp:taxon-name-part></tp:taxon-name>, <tp:taxon-name><tp:taxon-name-part taxon-name-part-type="family">Carabidae</tp:taxon-name-part></tp:taxon-name>, <tp:taxon-name><tp:taxon-name-part taxon-name-part-type="subtribe">Bembidiina</tp:taxon-name-part></tp:taxon-name>)</article-title><source>Zookeys</source><day>16</day><month>6</month><year>2021</year><volume>1044</volume><fpage>563</fpage><lpage>587</lpage><pub-id pub-id-type="doi">10.3897/zookeys.1044.62593</pub-id></mixed-citation></tp:treatment-meta><tp:nomenclature><tp:taxon-name><object-id xmlns:xlink="http://www.w3.org/1999/xlink" content-type="arpha" xlink:type="simple">D76351AC-D85D-5BF7-805D-69C377A024B8</object-id>
            <tp:taxon-name-part taxon-name-part-type="genus" reg="Sinechostictus">Sinechostictus</tp:taxon-name-part> (<tp:taxon-name-part taxon-name-part-type="subgenus" reg="Sinechostictus">Sinechostictus</tp:taxon-name-part>) <tp:taxon-name-part taxon-name-part-type="species" reg="dahlii">dahlii</tp:taxon-name-part></tp:taxon-name><tp:taxon-authority>(Dejean, 1831)</tp:taxon-authority><tp:nomenclature-citation-list><tp:nomenclature-citation><tp:taxon-name>
                <tp:taxon-name-part taxon-name-part-type="genus" reg="Bembidion">Bembidion</tp:taxon-name-part> (<tp:taxon-name-part taxon-name-part-type="subgenus" reg="Synechostictus">Synechostictus</tp:taxon-name-part>)</tp:taxon-name><comment>(sic!) <tp:taxon-name><tp:taxon-name-part taxon-name-part-type="genus" reg="Bembidion"/><tp:taxon-name-part taxon-name-part-type="species" reg="dahli">dahli</tp:taxon-name-part> <tp:taxon-name-part taxon-name-part-type="infraspecific-rank">ssp.</tp:taxon-name-part> <tp:taxon-name-part taxon-name-part-type="subspecies" reg="laevigaster">laevigaster</tp:taxon-name-part></tp:taxon-name> De Monte, 1949</comment></tp:nomenclature-citation><tp:nomenclature-citation><tp:taxon-name>
                <tp:taxon-name-part taxon-name-part-type="genus" reg="Bembidion">Bembidion</tp:taxon-name-part> (<tp:taxon-name-part taxon-name-part-type="subgenus" reg="Synechostictus">Synechostictus</tp:taxon-name-part>)</tp:taxon-name><comment>(sic!) <tp:taxon-name><tp:taxon-name-part taxon-name-part-type="genus" reg="Bembidion"/><tp:taxon-name-part taxon-name-part-type="species" reg="dahli">dahli</tp:taxon-name-part> <tp:taxon-name-part taxon-name-part-type="infraspecific-rank">ssp.</tp:taxon-name-part> <tp:taxon-name-part taxon-name-part-type="subspecies" reg="nordafricanum">nordafricanum</tp:taxon-name-part></tp:taxon-name> De Monte, 1949</comment></tp:nomenclature-citation></tp:nomenclature-citation-list></tp:nomenclature><tp:treatment-sec sec-type="notes" id="SECID0EUOCI"><title>Notes.</title><p>In <xref ref-type="bibr" rid="B29">Marggi et al. (2017</xref>: 341) the taxa <italic><tp:taxon-name><tp:taxon-name-part taxon-name-part-type="genus" reg="Sinechostictus">Sinechostictus</tp:taxon-name-part> <tp:taxon-name-part taxon-name-part-type="species" reg="laevigaster">laevigaster</tp:taxon-name-part></tp:taxon-name></italic> (De Monte, 1949) and <italic><tp:taxon-name><tp:taxon-name-part taxon-name-part-type="genus" reg="Sinechostictus">S.</tp:taxon-name-part> <tp:taxon-name-part taxon-name-part-type="species" reg="nordafricanus">nordafricanus</tp:taxon-name-part></tp:taxon-name></italic> (<xref ref-type="bibr" rid="B9">De Monte 1949</xref>), synonyms of <italic><tp:taxon-name><tp:taxon-name-part taxon-name-part-type="genus" reg="Sinechostictus">S.</tp:taxon-name-part> <tp:taxon-name-part taxon-name-part-type="species" reg="dahlii">dahlii</tp:taxon-name-part></tp:taxon-name></italic>, were listed in the same font size as the valid species, instead of the font of the synonyms. The mistake is also recognizable by their order of appearance in the catalogue, in which the species are listed in alphabetical order: <italic><tp:taxon-name><tp:taxon-name-part taxon-name-part-type="genus" reg="Sinechostictus">S.</tp:taxon-name-part> <tp:taxon-name-part taxon-name-part-type="species" reg="laevigaster">laevigaster</tp:taxon-name-part></tp:taxon-name></italic> and <italic><tp:taxon-name><tp:taxon-name-part taxon-name-part-type="genus" reg="Sinechostictus">S.</tp:taxon-name-part> <tp:taxon-name-part taxon-name-part-type="species" reg="nordafricanus">nordafricanus</tp:taxon-name-part></tp:taxon-name></italic> are listed after <italic><tp:taxon-name><tp:taxon-name-part taxon-name-part-type="genus" reg="Sinechostictus">S.</tp:taxon-name-part> <tp:taxon-name-part taxon-name-part-type="species" reg="dahlii">dahlii</tp:taxon-name-part></tp:taxon-name></italic>, but they are followed by <italic><tp:taxon-name><tp:taxon-name-part taxon-name-part-type="genus" reg="Sinechostictus">S.</tp:taxon-name-part> <tp:taxon-name-part taxon-name-part-type="species" reg="decoratus">decoratus</tp:taxon-name-part></tp:taxon-name></italic> Duftschmid 1812. After <italic><tp:taxon-name><tp:taxon-name-part taxon-name-part-type="genus" reg="Sinechostictus"/><tp:taxon-name-part taxon-name-part-type="species" reg="laevigaster">laevigaster</tp:taxon-name-part></tp:taxon-name></italic> and <italic><tp:taxon-name><tp:taxon-name-part taxon-name-part-type="genus" reg="Bembidion"/><tp:taxon-name-part taxon-name-part-type="species" reg="nordafricanus">nordafricanus</tp:taxon-name-part></tp:taxon-name></italic> is mistakenly reported the geographic distribution, which is not reported after the synonyms in the rest of the volume: probably this misleaded the typographers.</p><p>Both taxa should be considered synonyms of <italic><tp:taxon-name><tp:taxon-name-part taxon-name-part-type="genus" reg="Sinechostictus">S.</tp:taxon-name-part> <tp:taxon-name-part taxon-name-part-type="species" reg="dahlii">dahlii</tp:taxon-name-part></tp:taxon-name></italic>, as stated by <xref ref-type="bibr" rid="B47">Ortuño and Toribio (2005)</xref>. Moreover, Algeria must be added to the distribution pattern of the species, as reported by <xref ref-type="bibr" rid="B9">De Monte (1949)</xref>. Current distribution: <bold>E</bold>: FR, IT, SP; <bold>N</bold>: <bold>AG</bold>, LB, MO, TU.</p></tp:treatment-sec><ref-list><ref id="B29"><mixed-citation xmlns:xlink="http://www.w3.org/1999/xlink" xlink:type="simple"><person-group><name name-style="western"><surname>Marggi</surname><given-names>W</given-names></name><name name-style="western"><surname>Toledano</surname><given-names>L</given-names></name><name name-style="western"><surname>Neri</surname><given-names>P</given-names></name></person-group> (<year>2017</year>) <source><tp:taxon-name><tp:taxon-name-part taxon-name-part-type="family">Carabidae</tp:taxon-name-part></tp:taxon-name>: <tp:taxon-name><tp:taxon-name-part taxon-name-part-type="tribe">Bembidiini</tp:taxon-name-part></tp:taxon-name>: <tp:taxon-name><tp:taxon-name-part taxon-name-part-type="subtribe">Bembidiina</tp:taxon-name-part></tp:taxon-name>: 294–342. In: Löbl I, Löbl D (Eds) Catalogue of Palaearctic <tp:taxon-name><tp:taxon-name-part taxon-name-part-type="order">Coleoptera</tp:taxon-name-part></tp:taxon-name> (Vol. I). <tp:taxon-name><tp:taxon-name-part taxon-name-part-type="suborder">Archostemata</tp:taxon-name-part></tp:taxon-name> – <tp:taxon-name><tp:taxon-name-part taxon-name-part-type="suborder">Myxophaga</tp:taxon-name-part></tp:taxon-name> – <tp:taxon-name><tp:taxon-name-part taxon-name-part-type="suborder">Adephaga</tp:taxon-name-part></tp:taxon-name>.</source><publisher-name>Brill</publisher-name>, <publisher-loc>Leiden</publisher-loc>, <size units="page">1446 pp</size>.</mixed-citation></ref><ref id="B9"><mixed-citation xmlns:xlink="http://www.w3.org/1999/xlink" xlink:type="simple"><person-group><name name-style="western"><surname>De Monte</surname><given-names>T</given-names></name></person-group> (<year>1949</year>) <article-title>Due nuove razze del <tp:taxon-name><tp:taxon-name-part taxon-name-part-type="genus">Bembidion</tp:taxon-name-part> (<tp:taxon-name-part taxon-name-part-type="subgenus">Synechostictus</tp:taxon-name-part>) <tp:taxon-name-part taxon-name-part-type="species">dahli</tp:taxon-name-part></tp:taxon-name> Dej. (Col. <tp:taxon-name><tp:taxon-name-part taxon-name-part-type="family">Carabidae</tp:taxon-name-part></tp:taxon-name>).</article-title><source>Bollettino della Società Entomologica Italiana</source><volume>79</volume>: <fpage>14</fpage>–<lpage>15</lpage>.</mixed-citation></ref><ref id="B47"><mixed-citation xmlns:xlink="http://www.w3.org/1999/xlink" xlink:type="simple"><person-group><name name-style="western"><surname>Ortuño</surname><given-names>VM</given-names></name><name name-style="western"><surname>Toribio</surname><given-names>M</given-names></name></person-group> (<year>2005</year>) <source><tp:taxon-name><tp:taxon-name-part taxon-name-part-type="family">Carabidae</tp:taxon-name-part></tp:taxon-name> de la Península Ibérica y Baleares (Vol. I). <tp:taxon-name><tp:taxon-name-part taxon-name-part-type="subfamily">Trechinae</tp:taxon-name-part></tp:taxon-name>, <tp:taxon-name><tp:taxon-name-part taxon-name-part-type="tribe">Bembidiini</tp:taxon-name-part></tp:taxon-name>.</source><publisher-name>Argania editio</publisher-name>, <publisher-loc>Barcelona</publisher-loc>, <size units="page">455 pp</size>.</mixed-citation></ref></ref-list></tp:taxon-treatment>
