# Supplementary material for: Geographic and taxonomic notes, addenda and corrigenda on the subtribe Bembidiina Stephens, 1827 of the 2017 ‘Catalogue of Palaearctic Coleoptera’ (Coleoptera, Carabidae, Bembidiina)
Source: Zookeys. 2021 Jun 16;1044:563–87. doi: 10.3897/zookeys.1044.62593 (PMC8222207; doi:10.3897/zookeys.1044.62593)
Supplement: XML Treatment for Sinechostictus (Sinechostictus) multisulcatus [file zookeys.1044.62593-treatment16.xml]

<!DOCTYPE tp:taxon-treatment
  PUBLIC "-//TaxonX//DTD Taxonomic Treatment Publishing DTD v0 20100105//EN" "tax-treatment-NSO.dtd">
<tp:taxon-treatment xmlns:tp="http://www.plazi.org/taxpub"><tp:treatment-meta><kwd-group><label>Taxon classification</label><kwd><named-content xmlns:xlink="http://www.w3.org/1999/xlink" content-type="kingdom">Animalia</named-content></kwd><kwd><named-content xmlns:xlink="http://www.w3.org/1999/xlink" content-type="order">Coleoptera</named-content></kwd><kwd><named-content xmlns:xlink="http://www.w3.org/1999/xlink" content-type="family">Carabidae</named-content></kwd></kwd-group><mixed-citation publication-type="journal"><person-group><name><surname>Neri</surname><given-names>Paolo</given-names></name><name><surname>Toledano</surname><given-names>Luca</given-names></name></person-group><article-title>Geographic and taxonomic notes, addenda and corrigenda on the subtribe <tp:taxon-name><tp:taxon-name-part taxon-name-part-type="subtribe">Bembidiina</tp:taxon-name-part></tp:taxon-name> Stephens, 1827 of the 2017 ‘Catalogue of Palaearctic Coleoptera’ (<tp:taxon-name><tp:taxon-name-part taxon-name-part-type="order">Coleoptera</tp:taxon-name-part></tp:taxon-name>, <tp:taxon-name><tp:taxon-name-part taxon-name-part-type="family">Carabidae</tp:taxon-name-part></tp:taxon-name>, <tp:taxon-name><tp:taxon-name-part taxon-name-part-type="subtribe">Bembidiina</tp:taxon-name-part></tp:taxon-name>)</article-title><source>Zookeys</source><day>16</day><month>6</month><year>2021</year><volume>1044</volume><fpage>563</fpage><lpage>587</lpage><pub-id pub-id-type="doi">10.3897/zookeys.1044.62593</pub-id></mixed-citation></tp:treatment-meta><tp:nomenclature><tp:taxon-name><object-id xmlns:xlink="http://www.w3.org/1999/xlink" content-type="arpha" xlink:type="simple">D36A7C23-F3A4-57DF-9B76-E3070303984D</object-id>
            <tp:taxon-name-part taxon-name-part-type="genus" reg="Sinechostictus">Sinechostictus</tp:taxon-name-part> (<tp:taxon-name-part taxon-name-part-type="subgenus" reg="Sinechostictus">Sinechostictus</tp:taxon-name-part>) <tp:taxon-name-part taxon-name-part-type="species" reg="multisulcatus">multisulcatus</tp:taxon-name-part></tp:taxon-name><tp:taxon-authority>(Reitter, 1890)</tp:taxon-authority><tp:nomenclature-citation-list><tp:nomenclature-citation><tp:taxon-name>
                <tp:taxon-name-part taxon-name-part-type="genus" reg="Sinechostictus">Sinechostictus</tp:taxon-name-part> (<tp:taxon-name-part taxon-name-part-type="subgenus" reg="Sinechostictus">Sinechostictus</tp:taxon-name-part>) <tp:taxon-name-part taxon-name-part-type="species" reg="multisulcatus">multisulcatus</tp:taxon-name-part> <tp:taxon-name-part taxon-name-part-type="subspecies" reg="lubricus">lubricus</tp:taxon-name-part></tp:taxon-name><comment>Lutsnik, 1938</comment></tp:nomenclature-citation><tp:nomenclature-citation><tp:taxon-name>
                <tp:taxon-name-part taxon-name-part-type="genus" reg="Sinechostictus">Sinechostictus</tp:taxon-name-part> (<tp:taxon-name-part taxon-name-part-type="subgenus" reg="Sinechostictus">Sinechostictus</tp:taxon-name-part>) <tp:taxon-name-part taxon-name-part-type="species" reg="multisulcatus">multisulcatus</tp:taxon-name-part> <tp:taxon-name-part taxon-name-part-type="subspecies" reg="cariniger">cariniger</tp:taxon-name-part></tp:taxon-name><comment>Korge, 1971 syn. nov.</comment></tp:nomenclature-citation></tp:nomenclature-citation-list></tp:nomenclature><tp:treatment-sec sec-type="notes" id="SECID0EVWCI"><title>Notes.</title><p>In the revision of the Caucasian species of <italic>ruficorne</italic> – <italic>stomoides</italic> group, after downgrading <italic><tp:taxon-name><tp:taxon-name-part taxon-name-part-type="genus" reg="Sinechostictus">S.</tp:taxon-name-part> <tp:taxon-name-part taxon-name-part-type="species" reg="lubricus">lubricus</tp:taxon-name-part></tp:taxon-name></italic> Lutsnik, 1938 and <italic><tp:taxon-name><tp:taxon-name-part taxon-name-part-type="genus" reg="Sinechostictus">S.</tp:taxon-name-part> <tp:taxon-name-part taxon-name-part-type="species" reg="cariniger">cariniger</tp:taxon-name-part></tp:taxon-name></italic> Korge, 1971 to subspecies of <italic><tp:taxon-name><tp:taxon-name-part taxon-name-part-type="genus" reg="Sinechostictus">S.</tp:taxon-name-part> <tp:taxon-name-part taxon-name-part-type="species" reg="multisulcatus">multisulcatus</tp:taxon-name-part></tp:taxon-name></italic> Reitter, 1890, <xref ref-type="bibr" rid="B12">Fassati (1992)</xref> defined the distribution of the subspecies (<italic><tp:taxon-name><tp:taxon-name-part taxon-name-part-type="genus" reg="Sinechostictus">S.</tp:taxon-name-part> <tp:taxon-name-part taxon-name-part-type="species" reg="multisulcatus">multisulcatus</tp:taxon-name-part> <tp:taxon-name-part taxon-name-part-type="subspecies" reg="multisulcatus">multisulcatus</tp:taxon-name-part></tp:taxon-name></italic> from high altitudes in Central Caucasus; <italic><tp:taxon-name><tp:taxon-name-part taxon-name-part-type="genus" reg="Sinechostictus">S.</tp:taxon-name-part> <tp:taxon-name-part taxon-name-part-type="species" reg="cariniger">cariniger</tp:taxon-name-part></tp:taxon-name></italic> from NE Turkey and Georgia; <italic><tp:taxon-name><tp:taxon-name-part taxon-name-part-type="genus" reg="Sinechostictus">S.</tp:taxon-name-part> <tp:taxon-name-part taxon-name-part-type="species" reg="lubricus">lubricus</tp:taxon-name-part></tp:taxon-name></italic> from the Western Caucasus, Lesser Caucasus, and Georgia). He also described some diagnostic exoskeletal characters, but in the text frequently repeated the words “in general” and “often”, so that we suppose that, in his opinion, overlapping of characters are frequent in the subspecies. Kryzhanovskij et al. (1995) list the three subspecies from the Caucasus, but a note by Belousov (Kryzhanovskij et al. 1995: 90, note no. 188) says: “… since the infraspecific structure of <italic>multisulcatum</italic> Rtt. remains obscure”. Later <italic><tp:taxon-name><tp:taxon-name-part taxon-name-part-type="genus" reg="Sinechostictus">S.</tp:taxon-name-part> <tp:taxon-name-part taxon-name-part-type="species" reg="lubricus">lubricus</tp:taxon-name-part></tp:taxon-name></italic> was considered by all authors as a synonym of <italic><tp:taxon-name><tp:taxon-name-part taxon-name-part-type="genus" reg="Sinechostictus">S.</tp:taxon-name-part> <tp:taxon-name-part taxon-name-part-type="species" reg="multisulcatus">multisulcatus</tp:taxon-name-part></tp:taxon-name></italic> (<xref ref-type="bibr" rid="B25">Lorenz 1998</xref>, <xref ref-type="bibr" rid="B26">2005</xref>; <xref ref-type="bibr" rid="B28">Marggi et al. 2003</xref>), while <italic><tp:taxon-name><tp:taxon-name-part taxon-name-part-type="genus" reg="Sinechostictus">S.</tp:taxon-name-part> <tp:taxon-name-part taxon-name-part-type="species" reg="cariniger">cariniger</tp:taxon-name-part></tp:taxon-name></italic>, formerly listed as synonym of <italic><tp:taxon-name><tp:taxon-name-part taxon-name-part-type="genus" reg="Sinechostictus">S.</tp:taxon-name-part> <tp:taxon-name-part taxon-name-part-type="species" reg="multisulcatus">multisulcatus</tp:taxon-name-part></tp:taxon-name></italic> in <xref ref-type="bibr" rid="B25">Lorenz (1998)</xref>, was later considered a valid subspecies (<xref ref-type="bibr" rid="B28">Marggi et al. 2003</xref>; <xref ref-type="bibr" rid="B29">Marggi et al. 2017</xref>).</p><p>We examined several specimens from NE Turkey, Georgia, Azerbaijan (new record: N Azerbaijan, Kusary, Shakh-Nabad-Tshai, 3400 m), and southern Russia (Abchasia, Sochi, Krasnodarski Kraj and, confirming <italic><tp:taxon-name><tp:taxon-name-part taxon-name-part-type="genus" reg="Sinechostictus">S.</tp:taxon-name-part> <tp:taxon-name-part taxon-name-part-type="species" reg="lubricus">lubricus</tp:taxon-name-part></tp:taxon-name></italic> as a synonym, we think that <italic><tp:taxon-name><tp:taxon-name-part taxon-name-part-type="genus" reg="Sinechostictus">S.</tp:taxon-name-part> <tp:taxon-name-part taxon-name-part-type="species" reg="cariniger">cariniger</tp:taxon-name-part></tp:taxon-name></italic> should also be synonymized with the nominotypical form. Therefore we state the following synonymy, with the junior synonym listed first: <tp:taxon-name><tp:taxon-name-part taxon-name-part-type="genus" reg="Sinechostictus">Sinechostictus</tp:taxon-name-part> (<tp:taxon-name-part taxon-name-part-type="subgenus" reg="Sinechostictus">Sinechostictus</tp:taxon-name-part>) <tp:taxon-name-part taxon-name-part-type="species" reg="multisulcatus">multisulcatus</tp:taxon-name-part> <tp:taxon-name-part taxon-name-part-type="subspecies" reg="cariniger">cariniger</tp:taxon-name-part></tp:taxon-name> Korge, 1971 = <tp:taxon-name><tp:taxon-name-part taxon-name-part-type="genus" reg="Sinechostictus">Sinechostictus</tp:taxon-name-part> (<tp:taxon-name-part taxon-name-part-type="subgenus" reg="Sinechostictus">Sinechostictus</tp:taxon-name-part>) <tp:taxon-name-part taxon-name-part-type="species" reg="multisulcatus">multisulcatus</tp:taxon-name-part></tp:taxon-name> (Reitter, 1890) syn. nov. Current distribution: <bold>E</bold>: <bold>AB</bold>, GG, ST; <bold>A</bold>: TR.</p></tp:treatment-sec><ref-list><ref id="B12"><mixed-citation xmlns:xlink="http://www.w3.org/1999/xlink" xlink:type="simple"><person-group><name name-style="western"><surname>Fassati</surname><given-names>M</given-names></name></person-group> (<year>1992</year>) <article-title>Revision der kaukasischen <italic><tp:taxon-name><tp:taxon-name-part taxon-name-part-type="genus">Bembidion</tp:taxon-name-part></tp:taxon-name></italic>-Arten der Untergattung <italic><tp:taxon-name><tp:taxon-name-part taxon-name-part-type="genus">Synechostictus</tp:taxon-name-part></tp:taxon-name></italic> Motsch. Aus der Gruppe <italic>ruficorne-stomoides</italic> (<tp:taxon-name><tp:taxon-name-part taxon-name-part-type="order">Coleoptera</tp:taxon-name-part></tp:taxon-name>, <tp:taxon-name><tp:taxon-name-part taxon-name-part-type="family">Carabidae</tp:taxon-name-part></tp:taxon-name>).</article-title><source>Acta Universitatis <tp:taxon-name><tp:taxon-name-part taxon-name-part-type="subfamily">Carolinae</tp:taxon-name-part></tp:taxon-name> Biologica</source><volume>36</volume>: <fpage>429</fpage>–<lpage>444</lpage>.</mixed-citation></ref><ref id="B25"><mixed-citation xmlns:xlink="http://www.w3.org/1999/xlink" xlink:type="simple"><person-group><name name-style="western"><surname>Lorenz</surname><given-names>W</given-names></name></person-group> (<year>1998</year>) Systematic List of Extant Ground Beetles of the World. Tutzing, 503 pp.</mixed-citation></ref><ref id="B26"><mixed-citation xmlns:xlink="http://www.w3.org/1999/xlink" xlink:type="simple"><person-group><name name-style="western"><surname>Lorenz</surname><given-names>W</given-names></name></person-group> (<year>2005</year>) Systematic List of Extant Ground Beetles of the World (2<sup>nd</sup> edn.). Tutzing, 530 pp.</mixed-citation></ref><ref id="B28"><mixed-citation xmlns:xlink="http://www.w3.org/1999/xlink" xlink:type="simple"><person-group><name name-style="western"><surname>Marggi</surname><given-names>W</given-names></name><name name-style="western"><surname>Huber</surname><given-names>C</given-names></name><name name-style="western"><surname>Müller-Motzfeld</surname><given-names>G</given-names></name><name name-style="western"><surname>Hartmann</surname><given-names>M</given-names></name></person-group> (<year>2003</year>) <source><tp:taxon-name><tp:taxon-name-part taxon-name-part-type="family">Carabidae</tp:taxon-name-part></tp:taxon-name>: <tp:taxon-name><tp:taxon-name-part taxon-name-part-type="tribe">Bembidiini</tp:taxon-name-part></tp:taxon-name>: <tp:taxon-name><tp:taxon-name-part taxon-name-part-type="subtribe">Bembidiina</tp:taxon-name-part></tp:taxon-name>: 242–273. In: Löbl I, Smetana A (Eds) Catalogue of Palaearctic <tp:taxon-name><tp:taxon-name-part taxon-name-part-type="order">Coleoptera</tp:taxon-name-part></tp:taxon-name> (Vol. 1). <tp:taxon-name><tp:taxon-name-part taxon-name-part-type="suborder">Archostemata</tp:taxon-name-part></tp:taxon-name> – <tp:taxon-name><tp:taxon-name-part taxon-name-part-type="suborder">Myxophaga</tp:taxon-name-part></tp:taxon-name> – <tp:taxon-name><tp:taxon-name-part taxon-name-part-type="suborder">Adephaga</tp:taxon-name-part></tp:taxon-name>.</source><publisher-name>Apollo Books</publisher-name>, <publisher-loc>Stenstrup</publisher-loc>, <size units="page">819 pp</size>.</mixed-citation></ref><ref id="B29"><mixed-citation xmlns:xlink="http://www.w3.org/1999/xlink" xlink:type="simple"><person-group><name name-style="western"><surname>Marggi</surname><given-names>W</given-names></name><name name-style="western"><surname>Toledano</surname><given-names>L</given-names></name><name name-style="western"><surname>Neri</surname><given-names>P</given-names></name></person-group> (<year>2017</year>) <source><tp:taxon-name><tp:taxon-name-part taxon-name-part-type="family">Carabidae</tp:taxon-name-part></tp:taxon-name>: <tp:taxon-name><tp:taxon-name-part taxon-name-part-type="tribe">Bembidiini</tp:taxon-name-part></tp:taxon-name>: <tp:taxon-name><tp:taxon-name-part taxon-name-part-type="subtribe">Bembidiina</tp:taxon-name-part></tp:taxon-name>: 294–342. In: Löbl I, Löbl D (Eds) Catalogue of Palaearctic <tp:taxon-name><tp:taxon-name-part taxon-name-part-type="order">Coleoptera</tp:taxon-name-part></tp:taxon-name> (Vol. I). <tp:taxon-name><tp:taxon-name-part taxon-name-part-type="suborder">Archostemata</tp:taxon-name-part></tp:taxon-name> – <tp:taxon-name><tp:taxon-name-part taxon-name-part-type="suborder">Myxophaga</tp:taxon-name-part></tp:taxon-name> – <tp:taxon-name><tp:taxon-name-part taxon-name-part-type="suborder">Adephaga</tp:taxon-name-part></tp:taxon-name>.</source><publisher-name>Brill</publisher-name>, <publisher-loc>Leiden</publisher-loc>, <size units="page">1446 pp</size>.</mixed-citation></ref></ref-list></tp:taxon-treatment>
