# Supplementary material for: Geographic and taxonomic notes, addenda and corrigenda on the subtribe Bembidiina Stephens, 1827 of the 2017 ‘Catalogue of Palaearctic Coleoptera’ (Coleoptera, Carabidae, Bembidiina)
Source: Zookeys. 2021 Jun 16;1044:563–87. doi: 10.3897/zookeys.1044.62593 (PMC8222207; doi:10.3897/zookeys.1044.62593)
Supplement: XML Treatment for Sinechostictus (Sinechostictus) tarsicus [file zookeys.1044.62593-treatment17.xml]

<!DOCTYPE tp:taxon-treatment
  PUBLIC "-//TaxonX//DTD Taxonomic Treatment Publishing DTD v0 20100105//EN" "tax-treatment-NSO.dtd">
<tp:taxon-treatment xmlns:tp="http://www.plazi.org/taxpub"><tp:treatment-meta><kwd-group><label>Taxon classification</label><kwd><named-content xmlns:xlink="http://www.w3.org/1999/xlink" content-type="kingdom">Animalia</named-content></kwd><kwd><named-content xmlns:xlink="http://www.w3.org/1999/xlink" content-type="order">Coleoptera</named-content></kwd><kwd><named-content xmlns:xlink="http://www.w3.org/1999/xlink" content-type="family">Carabidae</named-content></kwd></kwd-group><mixed-citation publication-type="journal"><person-group><name><surname>Neri</surname><given-names>Paolo</given-names></name><name><surname>Toledano</surname><given-names>Luca</given-names></name></person-group><article-title>Geographic and taxonomic notes, addenda and corrigenda on the subtribe <tp:taxon-name><tp:taxon-name-part taxon-name-part-type="subtribe">Bembidiina</tp:taxon-name-part></tp:taxon-name> Stephens, 1827 of the 2017 ‘Catalogue of Palaearctic Coleoptera’ (<tp:taxon-name><tp:taxon-name-part taxon-name-part-type="order">Coleoptera</tp:taxon-name-part></tp:taxon-name>, <tp:taxon-name><tp:taxon-name-part taxon-name-part-type="family">Carabidae</tp:taxon-name-part></tp:taxon-name>, <tp:taxon-name><tp:taxon-name-part taxon-name-part-type="subtribe">Bembidiina</tp:taxon-name-part></tp:taxon-name>)</article-title><source>Zookeys</source><day>16</day><month>6</month><year>2021</year><volume>1044</volume><fpage>563</fpage><lpage>587</lpage><pub-id pub-id-type="doi">10.3897/zookeys.1044.62593</pub-id></mixed-citation></tp:treatment-meta><tp:nomenclature><tp:taxon-name><object-id xmlns:xlink="http://www.w3.org/1999/xlink" content-type="arpha" xlink:type="simple">B135F7F6-36A3-5705-9BAD-8B9AB3BEE1C5</object-id>
            <tp:taxon-name-part taxon-name-part-type="genus" reg="Sinechostictus">Sinechostictus</tp:taxon-name-part> (<tp:taxon-name-part taxon-name-part-type="subgenus" reg="Sinechostictus">Sinechostictus</tp:taxon-name-part>) <tp:taxon-name-part taxon-name-part-type="species" reg="tarsicus">tarsicus</tp:taxon-name-part></tp:taxon-name><tp:taxon-authority>(Peyron, 1858)</tp:taxon-authority><tp:nomenclature-citation-list><tp:nomenclature-citation><tp:taxon-name>
                <tp:taxon-name-part taxon-name-part-type="genus" reg="Sinechostictus">Sinechostictus</tp:taxon-name-part> (<tp:taxon-name-part taxon-name-part-type="subgenus" reg="Sinechostictus">Sinechostictus</tp:taxon-name-part>) <tp:taxon-name-part taxon-name-part-type="species" reg="effluviorum">effluviorum</tp:taxon-name-part></tp:taxon-name><comment>(Peyron, 1858)</comment></tp:nomenclature-citation></tp:nomenclature-citation-list></tp:nomenclature><tp:treatment-sec sec-type="notes" id="SECID0EE6CI"><title>Notes.</title><p>In <xref ref-type="bibr" rid="B36">Neri et al. (2015)</xref><italic><tp:taxon-name><tp:taxon-name-part taxon-name-part-type="genus" reg="Sinechostictus">Sinechostictus</tp:taxon-name-part> <tp:taxon-name-part taxon-name-part-type="species" reg="tarsicus">tarsicus</tp:taxon-name-part></tp:taxon-name></italic> (Peyron, 1858) is synonymized with <italic><tp:taxon-name><tp:taxon-name-part taxon-name-part-type="genus" reg="Sinechostictus">S.</tp:taxon-name-part> <tp:taxon-name-part taxon-name-part-type="species" reg="effluviorum">effluviorum</tp:taxon-name-part></tp:taxon-name></italic> (Peyron, 1858). In <xref ref-type="bibr" rid="B48">Paill et al. (2018</xref>: 273), based on a personal communication from Wolfgang Lorenz, the name <italic><tp:taxon-name><tp:taxon-name-part taxon-name-part-type="genus" reg="Sinechostictus"/><tp:taxon-name-part taxon-name-part-type="species" reg="tarsicus">tarsicus</tp:taxon-name-part></tp:taxon-name></italic> was restored (<xref ref-type="bibr" rid="B49">Schaum 1861</xref>), as first reviewer, and synonymized <italic><tp:taxon-name><tp:taxon-name-part taxon-name-part-type="genus" reg="Sinechostictus"/><tp:taxon-name-part taxon-name-part-type="species" reg="effluviorum">effluviorum</tp:taxon-name-part></tp:taxon-name></italic> with <italic><tp:taxon-name><tp:taxon-name-part taxon-name-part-type="genus" reg="Sinechostictus"/><tp:taxon-name-part taxon-name-part-type="species" reg="tarsicus">tarsicus</tp:taxon-name-part></tp:taxon-name>.</italic> We think that this act is correct, and we confirm that <tp:taxon-name><tp:taxon-name-part taxon-name-part-type="genus" reg="Sinechostictus">Sinechostictus</tp:taxon-name-part> (<tp:taxon-name-part taxon-name-part-type="subgenus" reg="Sinechostictus">Sinechostictus</tp:taxon-name-part>) <tp:taxon-name-part taxon-name-part-type="species" reg="effluviorum">effluviorum</tp:taxon-name-part></tp:taxon-name> (Peyron, 1858) is a junior synonym of <tp:taxon-name><tp:taxon-name-part taxon-name-part-type="genus" reg="Sinechostictus">Sinechostictus</tp:taxon-name-part> (<tp:taxon-name-part taxon-name-part-type="subgenus" reg="Sinechostictus">Sinechostictus</tp:taxon-name-part>) <tp:taxon-name-part taxon-name-part-type="species" reg="tarsicus">tarsicus</tp:taxon-name-part></tp:taxon-name> (Peyron, 1858). The mistake was probably due to a misunderstanding of the <xref ref-type="bibr" rid="B49">Schaum’s (1861)</xref> considerations. Furthermore, we report the species for Lebanon (Nabeh Safa, 1000 m (<abbrev xmlns:xlink="http://www.w3.org/1999/xlink" xlink:title="coll. Paolo Neri, Forlì, Italy" id="ABBRID0ELCDI" xlink:type="simple">PN</abbrev>) and Marjayoun, env. Litani river, 280 m (<abbrev xmlns:xlink="http://www.w3.org/1999/xlink" xlink:title="coll. Christoph Reuter, Hamburg, Germany" id="ABBRID0EPCDI" xlink:type="simple">CR</abbrev>)). Current distribution: <bold>E</bold>: AL, AU, BH, BU, <abbrev xmlns:xlink="http://www.w3.org/1999/xlink" xlink:title="coll. Christoph Reuter, Hamburg, Germany" id="ABBRID0EVCDI" xlink:type="simple">CR</abbrev>, GR, HU, IT, MC, SL, ST, SZ, TR, <abbrev xmlns:xlink="http://www.w3.org/1999/xlink" xlink:title="Yugoslavia" id="ABBRID0EZCDI" xlink:type="simple">YU</abbrev>; <bold>A</bold>: CY, IN, IQ, IS, <bold>LE</bold>, SY, TR.</p></tp:treatment-sec><ref-list><ref id="B36"><mixed-citation xmlns:xlink="http://www.w3.org/1999/xlink" xlink:type="simple"><person-group><name name-style="western"><surname>Neri</surname><given-names>P</given-names></name><name name-style="western"><surname>Bonavita</surname><given-names>P</given-names></name><name name-style="western"><surname>Vigna Taglianti</surname><given-names>A</given-names></name></person-group> (<year>2015</year>) <article-title>Note tassonomiche e sinonimiche su alcuni <tp:taxon-name><tp:taxon-name-part taxon-name-part-type="subtribe">Bembidiina</tp:taxon-name-part></tp:taxon-name> del Genere <italic><tp:taxon-name><tp:taxon-name-part taxon-name-part-type="genus">Sinechostictus</tp:taxon-name-part></tp:taxon-name></italic> Motschulsky, 1864 (<tp:taxon-name><tp:taxon-name-part taxon-name-part-type="class">Insecta</tp:taxon-name-part></tp:taxon-name><tp:taxon-name><tp:taxon-name-part taxon-name-part-type="order">Coleoptera</tp:taxon-name-part></tp:taxon-name><tp:taxon-name><tp:taxon-name-part taxon-name-part-type="family">Carabidae</tp:taxon-name-part></tp:taxon-name>).</article-title><source>Quaderno di Studi e Notizie di Storia Naturale della Romagna</source><volume>41</volume>: <fpage>83</fpage>–<lpage>98</lpage>. <ext-link xlink:type="simple" ext-link-type="uri" xlink:href="http://www.ssnr.it/41-8.pdf">http://www.ssnr.it/41-8.pdf</ext-link></mixed-citation></ref><ref id="B48"><mixed-citation xmlns:xlink="http://www.w3.org/1999/xlink" xlink:type="simple"><person-group><name name-style="western"><surname>Paill</surname><given-names>W</given-names></name><name name-style="western"><surname>Gunczy</surname><given-names>J</given-names></name><name name-style="western"><surname>Hristovski</surname><given-names>S</given-names></name></person-group> (<year>2018</year>) <article-title>The Vjosa-floodplains in Albania as natural habitat for ground beetles: a hotspot of rare and stenotopic species (<tp:taxon-name><tp:taxon-name-part taxon-name-part-type="order">Coleoptera</tp:taxon-name-part></tp:taxon-name>: <tp:taxon-name><tp:taxon-name-part taxon-name-part-type="family">Carabidae</tp:taxon-name-part></tp:taxon-name>).</article-title><source>Acta ZooBot Austria</source><volume>155</volume>: <fpage>269</fpage>–<lpage>306</lpage>. <ext-link xlink:type="simple" ext-link-type="uri" xlink:href="https://www.zobodat.at/pdf/VZBG_155_1_0269-0306.pdf">https://www.zobodat.at/pdf/VZBG_155_1_0269-0306.pdf</ext-link></mixed-citation></ref><ref id="B49"><mixed-citation xmlns:xlink="http://www.w3.org/1999/xlink" xlink:type="simple"><person-group><name name-style="western"><surname>Schaum</surname><given-names>H</given-names></name></person-group> (<year>1861</year>) <article-title>Synonymische Bemerkungen. II.</article-title><source>Berliner Entomologische Zeitschrift</source><volume>5</volume>: <fpage>199</fpage>–<lpage>215</lpage>.</mixed-citation></ref></ref-list></tp:taxon-treatment>
